# Supplementary material for: The rural-urban divide in Tanzania: Residential context and socioeconomic inequalities in maternal health care utilization
Source: PLoS One. 2020 Nov 9;15(11):e0241746. doi: 10.1371/journal.pone.0241746 (PMC7652341; doi:10.1371/journal.pone.0241746)
Supplement: S1 Data — (XLS) [file pone.0241746.s001.xls]

## Sheet: Sheet1
CASEID	V000	cluster	Householdnumber	linenumber	V004	V005	V006	V007	V021	V022	V023	birthsin5yrs	missing	missresidence	misscheckbfrdisc2	misscheckafterdisc2	missantenatalvists2	residence	EDU	sexheadhousehold	agecontinuous	totalchildevrborn	respondentocc	wgt	noeducation	primaryedu	secondaryplusedu	resnoeducation	resprimaryedu	ressecondaryedu	notemployed	informalemployment	formalemployment	SDA	BDPNC	ADPNC	ANC	ruralurbanwealthindex2	poorerpoor	middlequintile	richestrischer	resmiddlequint	resrichestricher	respoorerpoor
95 206 2	TZ7	95	206	2	95	1866711	12	2015	95	10	10	1	0	0	0	0	0	0	1	0	42	0	1	1.86671	0	1	0	0	0	0	0	1	0	1	0	0	0	3	0	0	1	0	0	0
153 11 1	TZ7	153	11	1	153	1149336	9	2015	153	13	13	1	0	0	0	0	0	0	2	1	39	0	1	1.14934	0	0	1	0	0	0	0	1	0	1	1	1	1	3	0	0	1	0	0	0
459 47 2	TZ7	459	47	2	459	532999	11	2015	459	43	43	2	0	0	0	0	0	0	1	0	27	0	1	0.532999	0	1	0	0	0	0	0	1	0	1	0	0	0	1	1	0	0	0	0	0
147 88 1	TZ7	147	88	1	147	1703562	9	2015	147	13	13	2	0	0	0	0	0	0	1	1	30	0	1	1.70356	0	1	0	0	0	0	0	1	0	1	1	0	1	2	0	1	0	0	0	0
216 76 3	TZ7	216	76	3	216	664025	12	2015	216	19	19	1	0	0	0	0	0	0	1	0	33	0	1	0.664025	0	1	0	0	0	0	0	1	0	1	0	0	0	1	1	0	0	0	0	0
408 30 2	TZ7	408	30	2	408	987047	9	2015	408	39	39	2	0	0	0	0	0	0	1	0	22	0	1	0.987047	0	1	0	0	0	0	0	1	0	1	0	0	1	1	1	0	0	0	0	0
147 45 1	TZ7	147	45	1	147	1703562	9	2015	147	13	13	1	0	0	0	0	0	0	0	1	28	0	1	1.70356	1	0	0	0	0	0	0	1	0	1	0	0	1	2	0	1	0	0	0	0
242 266 2	TZ7	242	266	2	242	2276387	11	2015	242	23	23	1	0	0	0	0	0	0	1	0	43	1	1	2.27639	0	1	0	0	0	0	0	1	0	1	1	0	1	1	1	0	0	0	0	0
58 165 2	TZ7	58	165	2	58	958827	8	2015	58	6	6	1	0	0	0	0	0	0	2	0	31	0	2	0.958827	0	0	1	0	0	0	0	0	1	1	0	1	0	3	0	0	1	0	0	0
101 56 3	TZ7	101	56	3	101	1463600	12	2015	101	10	10	1	0	0	0	0	0	0	2	0	23	0	1	1.4636	0	0	1	0	0	0	0	1	0	0	0	0	0	1	1	0	0	0	0	0
149 2 2	TZ7	149	2	2	149	1749071	9	2015	149	13	13	1	0	0	0	0	0	0	1	0	29	0	0	1.74907	0	1	0	0	0	0	1	0	0	1	1	0	1	3	0	0	1	0	0	0
608 103 2	TZ7	608	103	2	608	329424	12	2015	608	59	59	1	0	0	0	0	0	0	2	0	43	1	1	0.329424	0	0	1	0	0	0	0	1	0	1	0	0	0	1	1	0	0	0	0	0
112 45 3	TZ7	112	45	3	112	878901	1	2016	112	12	12	1	0	0	0	0	0	0	0	0	35	0	1	0.878901	1	0	0	0	0	0	0	1	0	0	0	0	1	1	1	0	0	0	0	0
149 13 2	TZ7	149	13	2	149	1749071	9	2015	149	13	13	1	0	0	0	0	0	0	1	0	25	0	1	1.74907	0	1	0	0	0	0	0	1	0	1	0	0	0	3	0	0	1	0	0	0
372 1 2	TZ7	372	1	2	372	1064157	12	2015	372	35	35	1	0	0	0	0	0	0	2	0	36	1	1	1.06416	0	0	1	0	0	0	0	1	0	1	0	0	1	3	0	0	1	0	0	0
49 11 2	TZ7	49	11	2	49	1335620	10	2015	49	6	6	1	0	0	0	0	0	0	1	0	27	0	0	1.33562	0	1	0	0	0	0	1	0	0	1	1	0	1	3	0	0	1	0	0	0
216 90 2	TZ7	216	90	2	216	664025	12	2015	216	19	19	1	0	0	0	0	0	0	1	0	27	0	1	0.664025	0	1	0	0	0	0	0	1	0	1	1	0	1	1	1	0	0	0	0	0
151 5 3	TZ7	151	5	3	151	1064200	9	2015	151	13	13	1	1	1	0	0	0	0	2	1	24	0	0	1.0642	0	0	1	0	0	0	1	0	0	1	0	0	1	3	0	0	1	0	0	0
566 46 2	TZ7	566	46	2	566	358098	9	2015	566	55	55	1	0	0	0	0	0	0	2	0	42	1	0	0.358098	0	0	1	0	0	0	1	0	0	0	0	0	1	3	0	0	1	0	0	0
234 141 2	TZ7	234	141	2	234	734663	9	2015	234	21	21	1	0	0	0	0	0	0	2	0	36	0	2	0.734663	0	0	1	0	0	0	0	0	1	1	1	1	1	3	0	0	1	0	0	0
80 44 2	TZ7	80	44	2	80	1009977	1	2016	80	8	8	1	0	0	0	0	0	0	1	0	25	0	0	1.00998	0	1	0	0	0	0	1	0	0	1	1	1	1	1	1	0	0	0	0	0
353 34 2	TZ7	353	34	2	353	938584	10	2015	353	33	33	1	0	0	0	0	0	0	1	0	33	0	1	0.938584	0	1	0	0	0	0	0	1	0	1	1	0	1	1	1	0	0	0	0	0
343 13 2	TZ7	343	13	2	343	612477	9	2015	343	31	31	2	0	0	0	0	0	0	1	0	25	0	1	0.612477	0	1	0	0	0	0	0	1	0	1	1	1	0	1	1	0	0	0	0	0
104 14 2	TZ7	104	14	2	104	1046211	1	2016	104	12	12	1	0	0	0	0	0	0	1	0	25	0	1	1.04621	0	1	0	0	0	0	0	1	0	1	0	0	0	1	1	0	0	0	0	0
148 116 2	TZ7	148	116	2	148	1759476	9	2015	148	13	13	2	0	0	0	0	0	0	2	0	25	0	0	1.75948	0	0	1	0	0	0	1	0	0	1	1	0	0	3	0	0	1	0	0	0
318 55 1	TZ7	318	55	1	318	812168	9	2015	318	29	29	1	0	0	0	0	0	0	1	1	37	0	1	0.812168	0	1	0	0	0	0	0	1	0	1	0	0	0	3	0	0	1	0	0	0
459 58 2	TZ7	459	58	2	459	532999	11	2015	459	43	43	1	0	0	0	0	0	0	1	0	22	0	1	0.532999	0	1	0	0	0	0	0	1	0	1	1	0	1	1	1	0	0	0	0	0
128 47 2	TZ7	128	47	2	128	1766198	9	2015	128	13	13	1	0	0	0	0	0	0	1	0	28	0	1	1.7662	0	1	0	0	0	0	0	1	0	1	1	0	1	1	1	0	0	0	0	0
553 43 2	TZ7	553	43	2	553	54833	12	2015	553	53	53	1	0	0	0	0	0	0	2	0	38	0	1	0.054833	0	0	1	0	0	0	0	1	0	1	1	1	0	2	0	1	0	0	0	0
446 148 2	TZ7	446	148	2	446	507255	9	2015	446	43	43	2	0	0	0	0	0	0	2	0	26	0	2	0.507255	0	0	1	0	0	0	0	0	1	1	1	1	0	3	0	0	1	0	0	0
545 35 2	TZ7	545	35	2	545	43848	12	2015	545	53	53	2	0	0	0	0	0	0	2	0	46	1	1	0.043848	0	0	1	0	0	0	0	1	0	1	0	0	1	2	0	1	0	0	0	0
94 12 2	TZ7	94	12	2	94	1823299	11	2015	94	10	10	1	0	0	0	0	0	0	1	0	38	0	0	1.8233	0	1	0	0	0	0	1	0	0	1	1	1	1	1	1	0	0	0	0	0
420 41 2	TZ7	420	41	2	420	988756	10	2015	420	39	39	1	0	0	0	0	0	0	1	0	47	1	1	0.988756	0	1	0	0	0	0	0	1	0	0	0	0	1	1	1	0	0	0	0	0
420 3 1	TZ7	420	3	1	420	988756	10	2015	420	39	39	1	0	0	0	0	0	0	1	1	39	0	1	0.988756	0	1	0	0	0	0	0	1	0	1	0	0	0	1	1	0	0	0	0	0
317 84 1	TZ7	317	84	1	317	582850	9	2015	317	29	29	2	0	0	0	0	0	0	0	1	33	0	0	0.58285	1	0	0	0	0	0	1	0	0	1	1	0	1	1	1	0	0	0	0	0
145 9 2	TZ7	145	9	2	145	3701523	9	2015	145	13	13	1	0	0	0	0	0	0	1	0	36	0	0	3.70152	0	1	0	0	0	0	1	0	0	1	1	1	0	1	1	0	0	0	0	0
15 77 2	TZ7	15	77	2	15	1937036	10	2015	15	2	2	1	0	0	0	0	0	0	0	0	46	0	1	1.93704	1	0	0	0	0	0	0	1	0	1	1	0	1	1	1	0	0	0	0	0
3 82 1	TZ7	3	82	1	3	1313899	11	2015	3	2	2	1	0	0	0	0	0	0	1	1	28	0	1	1.3139	0	1	0	0	0	0	0	1	0	1	1	0	0	1	1	0	0	0	0	0
561 42 2	TZ7	561	42	2	561	210013	10	2015	561	55	55	2	0	0	0	0	0	0	2	0	22	0	2	0.210013	0	0	1	0	0	0	0	0	1	1	1	0	1	3	0	0	1	0	0	0
96 6 2	TZ7	96	6	2	96	1710297	12	2015	96	10	10	1	1	1	0	0	0	0	1	0	22	0	1	1.7103	0	1	0	0	0	0	0	1	0	1	0	0	0	1	1	0	0	0	0	0
27 230 2	TZ7	27	230	2	27	2374286	8	2015	27	4	4	1	0	0	0	0	0	0	2	0	23	0	1	2.37429	0	0	1	0	0	0	0	1	0	1	0	0	0	3	0	0	1	0	0	0
125 37 1	TZ7	125	37	1	125	1432505	9	2015	125	13	13	1	0	0	0	0	0	0	1	1	25	0	1	1.43251	0	1	0	0	0	0	0	1	0	1	0	1	1	2	0	1	0	0	0	0
459 25 2	TZ7	459	25	2	459	532999	11	2015	459	43	43	1	0	0	0	0	0	0	1	0	31	0	1	0.532999	0	1	0	0	0	0	0	1	0	1	1	0	1	1	1	0	0	0	0	0
155 9 2	TZ7	155	9	2	155	1906690	9	2015	155	13	13	1	0	0	0	0	0	0	1	0	31	0	0	1.90669	0	1	0	0	0	0	1	0	0	1	0	0	1	3	0	0	1	0	0	0
319 114 1	TZ7	319	114	1	319	754818	9	2015	319	29	29	2	0	0	0	0	0	0	2	1	30	0	0	0.754818	0	0	1	0	0	0	1	0	0	1	0	0	0	3	0	0	1	0	0	0
179 88 2	TZ7	179	88	2	179	595662	11	2015	179	15	15	1	0	0	0	0	0	0	1	0	41	0	1	0.595662	0	1	0	0	0	0	0	1	0	1	1	0	1	1	1	0	0	0	0	0
514 56 2	TZ7	514	56	2	514	671004	12	2015	514	49	49	1	0	0	0	0	0	0	1	0	21	0	0	0.671004	0	1	0	0	0	0	1	0	0	1	0	0	0	1	1	0	0	0	0	0
362 181 2	TZ7	362	181	2	362	1245266	9	2015	362	33	33	1	0	0	0	0	0	0	1	0	20	0	2	1.24527	0	1	0	0	0	0	0	0	1	1	1	1	0	2	0	1	0	0	0	0
274 14 2	TZ7	274	14	2	274	531847	12	2015	274	25	25	1	0	0	0	0	0	0	2	0	35	0	2	0.531847	0	0	1	0	0	0	0	0	1	1	1	0	1	3	0	0	1	0	0	0
257 171 2	TZ7	257	171	2	257	2599874	9	2015	257	23	23	1	0	0	0	0	0	0	2	0	23	0	1	2.59987	0	0	1	0	0	0	0	1	0	1	0	1	1	3	0	0	1	0	0	0
163 167 2	TZ7	163	167	2	163	1401412	1	2016	163	15	15	1	0	0	0	0	0	0	1	0	29	0	0	1.40141	0	1	0	0	0	0	1	0	0	1	0	0	1	1	1	0	0	0	0	0
178 57 2	TZ7	178	57	2	178	562404	11	2015	178	15	15	2	0	0	0	0	0	0	2	0	32	0	1	0.562404	0	0	1	0	0	0	0	1	0	1	1	0	0	3	0	0	1	0	0	0
71 70 2	TZ7	71	70	2	71	2173923	12	2015	71	8	8	1	0	0	0	0	0	0	1	0	38	1	1	2.17392	0	1	0	0	0	0	0	1	0	1	0	0	0	1	1	0	0	0	0	0
446 78 1	TZ7	446	78	1	446	507255	9	2015	446	43	43	2	0	0	0	0	0	0	1	1	34	0	1	0.507255	0	1	0	0	0	0	0	1	0	1	1	0	0	2	0	1	0	0	0	0
599 46 2	TZ7	599	46	2	599	181569	12	2015	599	59	59	3	1	0	1	0	0	0	2	0	35	0	1	0.181569	0	0	1	0	0	0	0	1	0	1		0	0	3	0	0	1	0	0	0
58 174 2	TZ7	58	174	2	58	958827	8	2015	58	6	6	1	0	0	0	0	0	0	1	0	25	0	0	0.958827	0	1	0	0	0	0	1	0	0	0	0	0	1	1	1	0	0	0	0	0
140 31 2	TZ7	140	31	2	140	1514833	9	2015	140	13	13	2	0	0	0	0	0	0	1	0	32	0	1	1.51483	0	1	0	0	0	0	0	1	0	1	1	0	0	3	0	0	1	0	0	0
148 21 2	TZ7	148	21	2	148	1759476	9	2015	148	13	13	1	0	0	0	0	0	0	2	0	22	0	0	1.75948	0	0	1	0	0	0	1	0	0	1	1	1	1	3	0	0	1	0	0	0
84 29 2	TZ7	84	29	2	84	1280137	12	2015	84	10	10	1	0	0	0	0	0	0	0	0	37	0	1	1.28014	1	0	0	0	0	0	0	1	0	0	0	0	1	1	1	0	0	0	0	0
570 81 2	TZ7	570	81	2	570	383958	9	2015	570	55	55	1	0	0	0	0	0	0	2	0	35	0	1	0.383958	0	0	1	0	0	0	0	1	0	1	0	0	0	3	0	0	1	0	0	0
333 4 2	TZ7	333	4	2	333	462044	9	2015	333	31	31	1	0	0	0	0	0	0	2	0	34	0	1	0.462044	0	0	1	0	0	0	0	1	0	1	0	0	1	3	0	0	1	0	0	0
273 106 2	TZ7	273	106	2	273	994048	12	2015	273	25	25	2	0	0	0	0	0	0	1	0	36	1	0	0.994048	0	1	0	0	0	0	1	0	0	1	1	0	1	2	0	1	0	0	0	0
21 35 2	TZ7	21	35	2	21	1200615	10	2015	21	4	4	1	0	0	0	0	0	0	2	0	21	0	0	1.20062	0	0	1	0	0	0	1	0	0	1	0	0	1	1	1	0	0	0	0	0
233 85 2	TZ7	233	85	2	233	932713	9	2015	233	21	21	1	0	0	0	0	0	0	1	0	30	0	1	0.932713	0	1	0	0	0	0	0	1	0	1	1	1	1	3	0	0	1	0	0	0
115 3 1	TZ7	115	3	1	115	496951	2	2016	115	12	12	1	0	0	0	0	0	0	2	1	38	0	2	0.496951	0	0	1	0	0	0	0	0	1	1	0	0	1	3	0	0	1	0	0	0
214 38 2	TZ7	214	38	2	214	909148	1	2016	214	19	19	2	0	0	0	0	0	0	0	0	29	0	0	0.909148	1	0	0	0	0	0	1	0	0	1	1	1	0	1	1	0	0	0	0	0
137 45 2	TZ7	137	45	2	137	2212600	9	2015	137	13	13	1	0	0	0	0	0	0	2	0	39	1	1	2.2126	0	0	1	0	0	0	0	1	0	1	1	0	0	3	0	0	1	0	0	0
437 24 2	TZ7	437	24	2	437	668054	12	2015	437	41	41	2	0	0	0	0	0	0	2	0	30	0	1	0.668054	0	0	1	0	0	0	0	1	0	1	1	0	1	1	1	0	0	0	0	0
130 42 2	TZ7	130	42	2	130	1372817	9	2015	130	13	13	1	0	0	0	0	0	0	1	0	30	0	1	1.37282	0	1	0	0	0	0	0	1	0	1	0	0	0	3	0	0	1	0	0	0
157 91 2	TZ7	157	91	2	157	2903430	9	2015	157	13	13	2	0	0	0	0	0	0	1	0	31	0	0	2.90343	0	1	0	0	0	0	1	0	0	1	0	0	0	2	0	1	0	0	0	0
419 19 3	TZ7	419	19	3	419	775515	9	2015	419	39	39	1	0	0	0	0	0	0	1	0	41	1	1	0.775515	0	1	0	0	0	0	0	1	0	0	0	0	0	1	1	0	0	0	0	0
445 126 2	TZ7	445	126	2	445	439098	10	2015	445	41	41	2	0	0	0	0	0	0	1	0	41	0	1	0.439098	0	1	0	0	0	0	0	1	0	1	0	0	0	2	0	1	0	0	0	0
195 85 2	TZ7	195	85	2	195	1024128	10	2015	195	17	17	1	0	0	0	0	0	0	2	0	41	0	2	1.02413	0	0	1	0	0	0	0	0	1	1	1	1	1	3	0	0	1	0	0	0
401 103 2	TZ7	401	103	2	401	1536955	9	2015	401	37	37	1	0	0	0	0	0	0	1	0	33	0	0	1.53695	0	1	0	0	0	0	1	0	0	1	1	0	1	2	0	1	0	0	0	0
344 45 1	TZ7	344	45	1	344	1644982	8	2015	344	33	33	1	0	0	0	0	0	0	2	1	31	0	1	1.64498	0	0	1	0	0	0	0	1	0	1	0	0	1	3	0	0	1	0	0	0
331 123 2	TZ7	331	123	2	331	1065486	9	2015	331	31	31	1	0	0	0	0	0	0	1	0	28	0	2	1.06549	0	1	0	0	0	0	0	0	1	1	0	0	1	2	0	1	0	0	0	0
254 75 2	TZ7	254	75	2	254	1964192	9	2015	254	23	23	1	0	0	0	0	0	0	1	0	35	0	2	1.96419	0	1	0	0	0	0	0	0	1	1	0	0	0	1	1	0	0	0	0	0
155 36 2	TZ7	155	36	2	155	1906690	9	2015	155	13	13	1	0	0	0	0	0	0	1	0	39	0	1	1.90669	0	1	0	0	0	0	0	1	0	1	0	0	1	1	1	0	0	0	0	0
567 50 2	TZ7	567	50	2	567	310989	10	2015	567	55	55	2	1	0	1	0	0	0	2	0	28	0	1	0.310989	0	0	1	0	0	0	0	1	0	1		1	0	3	0	0	1	0	0	0
129 58 2	TZ7	129	58	2	129	2418773	9	2015	129	13	13	1	0	0	0	0	0	0	2	0	34	0	0	2.41877	0	0	1	0	0	0	1	0	0	1	0	0	0	3	0	0	1	0	0	0
316 40 2	TZ7	316	40	2	316	480371	11	2015	316	29	29	2	0	0	0	0	0	0	1	0	37	1	1	0.480371	0	1	0	0	0	0	0	1	0	0	0	0	0	1	1	0	0	0	0	0
273 156 1	TZ7	273	156	1	273	994048	12	2015	273	25	25	1	0	0	0	0	0	0	1	1	38	0	1	0.994048	0	1	0	0	0	0	0	1	0	1	1	0	0	1	1	0	0	0	0	0
121 1 2	TZ7	121	1	2	121	791897	12	2015	121	12	12	1	0	0	0	0	0	0	1	0	30	0	1	0.791897	0	1	0	0	0	0	0	1	0	1	0	0	0	1	1	0	0	0	0	0
470 20 2	TZ7	470	20	2	470	211999	12	2015	470	45	45	2	0	0	0	0	0	0	2	0	24	0	1	0.211999	0	0	1	0	0	0	0	1	0	1	0	0	1	2	0	1	0	0	0	0
311 7 2	TZ7	311	7	2	311	467719	10	2015	311	29	29	2	0	0	0	0	0	0	2	0	23	0	1	0.467719	0	0	1	0	0	0	0	1	0	0	0	0	0	1	1	0	0	0	0	0
531 27 2	TZ7	531	27	2	531	87812	9	2015	531	51	51	1	0	0	0	0	0	0	2	0	34	0	0	0.087812	0	0	1	0	0	0	1	0	0	1	1	1	1	1	1	0	0	0	0	0
94 4 2	TZ7	94	4	2	94	1823299	11	2015	94	10	10	1	0	0	0	0	0	0	1	0	27	0	0	1.8233	0	1	0	0	0	0	1	0	0	1	0	0	1	3	0	0	1	0	0	0
132 36 2	TZ7	132	36	2	132	2425311	9	2015	132	13	13	1	0	0	0	0	0	0	1	0	27	0	0	2.42531	0	1	0	0	0	0	1	0	0	1	1	0	1	1	1	0	0	0	0	0
183 54 1	TZ7	183	54	1	183	980452	11	2015	183	17	17	2	0	0	0	0	0	0	1	1	42	0	1	0.980452	0	1	0	0	0	0	0	1	0	1	1	0	0	1	1	0	0	0	0	0
520 136 2	TZ7	520	136	2	520	1178765	1	2016	520	49	49	2	0	0	0	0	0	0	1	0	25	0	1	1.17877	0	1	0	0	0	0	0	1	0	0	0	0	1	1	1	0	0	0	0	0
216 52 1	TZ7	216	52	1	216	664025	12	2015	216	19	19	1	0	0	0	0	0	0	1	1	39	0	1	0.664025	0	1	0	0	0	0	0	1	0	1	1	0	1	1	1	0	0	0	0	0
47 123 2	TZ7	47	123	2	47	826334	10	2015	47	6	6	1	0	0	0	0	0	0	2	0	22	0	1	0.826334	0	0	1	0	0	0	0	1	0	1	1	0	1	3	0	0	1	0	0	0
570 32 2	TZ7	570	32	2	570	383958	9	2015	570	55	55	1	0	0	0	0	0	0	2	0	43	1	1	0.383958	0	0	1	0	0	0	0	1	0	1	1	1	1	3	0	0	1	0	0	0
563 10 1	TZ7	563	10	1	563	253289	10	2015	563	55	55	1	0	0	0	0	0	0	1	1	29	0	1	0.253289	0	1	0	0	0	0	0	1	0	1	0	0	1	2	0	1	0	0	0	0
360 51 1	TZ7	360	51	1	360	986216	9	2015	360	33	33	1	0	0	0	0	0	0	2	1	24	0	2	0.986216	0	0	1	0	0	0	0	0	1	1	1	1	1	3	0	0	1	0	0	0
408 41 2	TZ7	408	41	2	408	987047	9	2015	408	39	39	2	0	0	0	0	0	0	1	0	19	0	1	0.987047	0	1	0	0	0	0	0	1	0	1	0	0	1	1	1	0	0	0	0	0
234 41 2	TZ7	234	41	2	234	734663	9	2015	234	21	21	2	0	0	0	0	0	0	1	0	31	0	1	0.734663	0	1	0	0	0	0	0	1	0	1	1	0	1	3	0	0	1	0	0	0
151 11 2	TZ7	151	11	2	151	1064200	9	2015	151	13	13	1	0	0	0	0	0	0	2	1	40	0	1	1.0642	0	0	1	0	0	0	0	1	0	1	0	1	1	3	0	0	1	0	0	0
163 201 2	TZ7	163	201	2	163	1401412	1	2016	163	15	15	1	0	0	0	0	0	0	1	0	32	0	2	1.40141	0	1	0	0	0	0	0	0	1	1	1	1	1	2	0	1	0	0	0	0
49 31 2	TZ7	49	31	2	49	1335620	10	2015	49	6	6	1	0	0	0	0	0	0	2	0	33	0	2	1.33562	0	0	1	0	0	0	0	0	1	1	1	0	1	3	0	0	1	0	0	0
27 33 1	TZ7	27	33	1	27	2374286	8	2015	27	4	4	1	0	0	0	0	0	0	1	1	27	0	0	2.37429	0	1	0	0	0	0	1	0	0	1	0	0	0	2	0	1	0	0	0	0
459 77 1	TZ7	459	77	1	459	532999	11	2015	459	43	43	1	0	0	0	0	0	0	2	1	37	0	1	0.532999	0	0	1	0	0	0	0	1	0	1	1	0	0	1	1	0	0	0	0	0
467 32 2	TZ7	467	32	2	467	346489	12	2015	467	45	45	1	0	0	0	0	0	0	2	0	22	0	1	0.346489	0	0	1	0	0	0	0	1	0	1	0	0	1	3	0	0	1	0	0	0
274 199 3	TZ7	274	199	3	274	531847	12	2015	274	25	25	2	1	1	0	0	0	0	2	1	28	0	2	0.531847	0	0	1	0	0	0	0	0	1	1	1	1	1	3	0	0	1	0	0	0
523 22 2	TZ7	523	22	2	523	925985	1	2016	523	49	49	1	0	0	0	0	0	0	1	0	38	0	1	0.925985	0	1	0	0	0	0	0	1	0	1	0	0	0	1	1	0	0	0	0	0
144 61 2	TZ7	144	61	2	144	2018849	9	2015	144	13	13	4	0	0	0	0	0	0	1	0	22	0	1	2.01885	0	1	0	0	0	0	0	1	0	1	0	0	0	2	0	1	0	0	0	0
408 69 2	TZ7	408	69	2	408	987047	9	2015	408	39	39	3	0	0	0	0	0	0	1	0	32	1	1	0.987047	0	1	0	0	0	0	0	1	0	1	1	0	0	1	1	0	0	0	0	0
132 7 2	TZ7	132	7	2	132	2425311	9	2015	132	13	13	3	0	0	0	0	0	0	2	0	28	0	2	2.42531	0	0	1	0	0	0	0	0	1	1	0	1	1	3	0	0	1	0	0	0
332 8 2	TZ7	332	8	2	332	1086045	9	2015	332	31	31	1	0	0	0	0	0	0	2	0	25	0	0	1.08605	0	0	1	0	0	0	1	0	0	1	0	0	1	1	1	0	0	0	0	0
392 140 2	TZ7	392	140	2	392	3489634	9	2015	392	37	37	2	0	0	0	0	0	0	1	0	29	1	0	3.48963	0	1	0	0	0	0	1	0	0	0	0	0	0	1	1	0	0	0	0	0
608 44 2	TZ7	608	44	2	608	329424	12	2015	608	59	59	1	0	0	0	0	0	0	2	0	23	0	1	0.329424	0	0	1	0	0	0	0	1	0	1	0	0	0	1	1	0	0	0	0	0
80 4 2	TZ7	80	4	2	80	1009977	1	2016	80	8	8	1	0	0	0	0	0	0	1	0	26	0	0	1.00998	0	1	0	0	0	0	1	0	0	1	1	0	1	2	0	1	0	0	0	0
268 102 2	TZ7	268	102	2	268	713858	1	2016	268	25	25	2	0	0	0	0	0	0	2	0	25	0	1	0.713858	0	0	1	0	0	0	0	1	0	1	0	0	0	1	1	0	0	0	0	0
179 154 2	TZ7	179	154	2	179	595662	11	2015	179	15	15	1	0	0	0	0	0	0	1	0	25	0	1	0.595662	0	1	0	0	0	0	0	1	0	1	1	1	0	3	0	0	1	0	0	0
84 34 2	TZ7	84	34	2	84	1280137	12	2015	84	10	10	1	0	0	0	0	0	0	1	0	26	0	1	1.28014	0	1	0	0	0	0	0	1	0	1	1	0	1	1	1	0	0	0	0	0
344 87 2	TZ7	344	87	2	344	1644982	9	2015	344	33	33	1	0	0	0	0	0	0	2	0	34	0	2	1.64498	0	0	1	0	0	0	0	0	1	1	1	1	1	3	0	0	1	0	0	0
260 61 2	TZ7	260	61	2	260	2958892	10	2015	260	23	23	2	0	0	0	0	0	0	1	0	28	0	2	2.95889	0	1	0	0	0	0	0	0	1	1	0	0	1	1	1	0	0	0	0	0
247 22 2	TZ7	247	22	2	247	1869772	11	2015	247	23	23	1	0	0	0	0	0	0	1	0	31	0	1	1.86977	0	1	0	0	0	0	0	1	0	1	1	0	0	2	0	1	0	0	0	0
136 66 2	TZ7	136	66	2	136	2597223	9	2015	136	13	13	1	0	0	0	0	0	0	2	0	31	0	2	2.59722	0	0	1	0	0	0	0	0	1	1	0	0	1	3	0	0	1	0	0	0
579 33 2	TZ7	579	33	2	579	199351	9	2015	579	57	57	3	0	0	0	0	0	0	2	0	23	0	0	0.199351	0	0	1	0	0	0	1	0	0	1	0	0	1	1	1	0	0	0	0	0
415 174 2	TZ7	415	174	2	415	936545	11	2015	415	39	39	1	0	0	0	0	0	0	1	0	33	0	1	0.936545	0	1	0	0	0	0	0	1	0	1	0	0	1	1	1	0	0	0	0	0
33 135 2	TZ7	33	135	2	33	985549	11	2015	33	4	4	1	0	0	0	0	0	0	2	0	28	0	2	0.985549	0	0	1	0	0	0	0	0	1	1	1	0	1	3	0	0	1	0	0	0
469 125 2	TZ7	469	125	2	469	189534	12	2015	469	45	45	1	0	0	0	0	0	0	2	0	30	0	0	0.189534	0	0	1	0	0	0	1	0	0	0	0	0	1	3	0	0	1	0	0	0
415 111 2	TZ7	415	111	2	415	936545	11	2015	415	39	39	2	0	0	0	0	0	0	2	0	24	0	1	0.936545	0	0	1	0	0	0	0	1	0	0	0	0	1	2	0	1	0	0	0	0
133 53 2	TZ7	133	53	2	133	2182428	9	2015	133	13	13	1	0	0	0	0	0	0	1	0	35	0	1	2.18243	0	1	0	0	0	0	0	1	0	1	0	0	1	3	0	0	1	0	0	0
273 113 2	TZ7	273	113	2	273	994048	12	2015	273	25	25	1	0	0	0	0	0	0	2	0	19	0	2	0.994048	0	0	1	0	0	0	0	0	1	1	1	0	1	3	0	0	1	0	0	0
133 104 2	TZ7	133	104	2	133	2182428	9	2015	133	13	13	1	0	0	0	0	0	0	1	0	26	0	1	2.18243	0	1	0	0	0	0	0	1	0	1	1	0	1	3	0	0	1	0	0	0
163 340 2	TZ7	163	340	2	163	1401412	1	2016	163	15	15	3	0	0	0	0	0	0	0	0	31	1	1	1.40141	1	0	0	0	0	0	0	1	0	1	1	0	1	1	1	0	0	0	0	0
148 94 2	TZ7	148	94	2	148	1759476	9	2015	148	13	13	1	0	0	0	0	0	0	0	0	29	0	1	1.75948	1	0	0	0	0	0	0	1	0	1	1	0	1	1	1	0	0	0	0	0
545 88 2	TZ7	545	88	2	545	43848	12	2015	545	53	53	3	0	0	0	0	0	0	0	0	44	1	0	0.043848	1	0	0	0	0	0	1	0	0	0	0	0	1	1	1	0	0	0	0	0
353 21 1	TZ7	353	21	1	353	938584	10	2015	353	33	33	1	0	0	0	0	0	0	2	1	23	0	2	0.938584	0	0	1	0	0	0	0	0	1	1	1	1	1	2	0	1	0	0	0	0
316 81 2	TZ7	316	81	2	316	480371	11	2015	316	29	29	2	0	0	0	0	0	0	1	0	26	0	1	0.480371	0	1	0	0	0	0	0	1	0	1	0	0	0	1	1	0	0	0	0	0
144 10 2	TZ7	144	10	2	144	2018849	9	2015	144	13	13	1	0	0	0	0	0	0	1	0	28	0	0	2.01885	0	1	0	0	0	0	1	0	0	1	1	0	0	2	0	1	0	0	0	0
520 70 2	TZ7	520	70	2	520	1178765	1	2016	520	49	49	2	0	0	0	0	0	0	1	0	28	0	0	1.17877	0	1	0	0	0	0	1	0	0	1	1	0	1	2	0	1	0	0	0	0
538 46 2	TZ7	538	46	2	538	76075	10	2015	538	51	51	1	0	0	0	0	0	0	2	0	21	0	0	0.076075	0	0	1	0	0	0	1	0	0	1	0	0	1	2	0	1	0	0	0	0
494 83 2	TZ7	494	83	2	494	266798	12	2015	494	47	47	1	0	0	0	0	0	0	1	0	18	0	1	0.266798	0	1	0	0	0	0	0	1	0	1	1	0	1	1	1	0	0	0	0	0
558 55 2	TZ7	558	55	2	558	335056	11	2015	558	55	55	1	0	0	0	0	0	0	1	0	19	0	1	0.335056	0	1	0	0	0	0	0	1	0	1	0	0	0	3	0	0	1	0	0	0
273 35 1	TZ7	273	35	1	273	994048	1	2016	273	25	25	2	1	0	1	0	0	0	2	1	25	0	1	0.994048	0	0	1	0	0	0	0	1	0	1		1	0	1	1	0	0	0	0	0
469 41 2	TZ7	469	41	2	469	189534	12	2015	469	45	45	1	0	0	0	0	0	0	0	0	27	0	1	0.189534	1	0	0	0	0	0	0	1	0	1	0	0	1	2	0	1	0	0	0	0
155 2 2	TZ7	155	2	2	155	1906690	9	2015	155	13	13	4	0	0	0	0	0	0	0	0	35	1	0	1.90669	1	0	0	0	0	0	1	0	0	1	1	0	1	1	1	0	0	0	0	0
133 47 2	TZ7	133	47	2	133	2182428	9	2015	133	13	13	1	0	0	0	0	0	0	2	0	26	0	1	2.18243	0	0	1	0	0	0	0	1	0	1	1	0	0	2	0	1	0	0	0	0
242 201 2	TZ7	242	201	2	242	2276387	11	2015	242	23	23	1	0	0	0	0	0	0	1	0	23	0	1	2.27639	0	1	0	0	0	0	0	1	0	1	0	0	0	2	0	1	0	0	0	0
318 92 2	TZ7	318	92	2	318	812168	9	2015	318	29	29	1	0	0	0	0	0	0	2	0	28	0	2	0.812168	0	0	1	0	0	0	0	0	1	1	0	0	1	3	0	0	1	0	0	0
353 128 2	TZ7	353	128	2	353	938584	10	2015	353	33	33	1	0	0	0	0	0	0	1	0	30	0	1	0.938584	0	1	0	0	0	0	0	1	0	0	0	0	1	1	1	0	0	0	0	0
420 192 2	TZ7	420	192	2	420	988756	10	2015	420	39	39	1	0	0	0	0	0	0	1	0	28	0	0	0.988756	0	1	0	0	0	0	1	0	0	1	1	0	1	2	0	1	0	0	0	0
523 58 2	TZ7	523	58	2	523	925985	1	2016	523	49	49	2	0	0	0	0	0	0	1	0	27	0	1	0.925985	0	1	0	0	0	0	0	1	0	1	0	0	0	1	1	0	0	0	0	0
297 87 1	TZ7	297	87	1	297	1206945	12	2015	297	27	27	1	0	0	0	0	0	0	1	1	20	0	1	1.20694	0	1	0	0	0	0	0	1	0	1	1	0	0	1	1	0	0	0	0	0
392 92 3	TZ7	392	92	3	392	3489634	9	2015	392	37	37	3	0	0	0	0	0	0	1	0	28	1	1	3.48963	0	1	0	0	0	0	0	1	0	1	0	0	0	1	1	0	0	0	0	0
564 76 2	TZ7	564	76	2	564	315706	10	2015	564	55	55	2	1	0	1	0	0	0	1	0	26	0	0	0.315706	0	1	0	0	0	0	1	0	0	1		1	1	3	0	0	1	0	0	0
476 84 2	TZ7	476	84	2	476	207997	1	2016	476	45	45	1	0	0	0	0	0	0	1	0	22	0	1	0.207997	0	1	0	0	0	0	0	1	0	1	0	0	0	1	1	0	0	0	0	0
579 27 2	TZ7	579	27	2	579	199351	9	2015	579	57	57	2	0	0	0	0	0	0	1	0	37	1	2	0.199351	0	1	0	0	0	0	0	0	1	1	0	0	1	2	0	1	0	0	0	0
129 112 2	TZ7	129	112	2	129	2418773	9	2015	129	13	13	1	0	0	0	0	0	0	1	0	40	0	1	2.41877	0	1	0	0	0	0	0	1	0	1	0	0	1	1	1	0	0	0	0	0
343 34 2	TZ7	343	34	2	343	612477	9	2015	343	31	31	1	0	0	0	0	0	0	1	0	43	1	1	0.612477	0	1	0	0	0	0	0	1	0	0	0	0	0	1	1	0	0	0	0	0
135 91 2	TZ7	135	91	2	135	2031323	9	2015	135	13	13	1	0	0	0	0	0	0	1	0	35	0	1	2.03132	0	1	0	0	0	0	0	1	0	1	1	1	1	2	0	1	0	0	0	0
208 90 2	TZ7	208	90	2	208	726426	1	2016	208	19	19	1	0	0	0	0	0	0	1	0	36	0	1	0.726426	0	1	0	0	0	0	0	1	0	1	0	0	1	2	0	1	0	0	0	0
570 43 2	TZ7	570	43	2	570	383958	9	2015	570	55	55	2	0	0	0	0	0	0	2	0	33	0	2	0.383958	0	0	1	0	0	0	0	0	1	1	1	0	1	3	0	0	1	0	0	0
599 78 3	TZ7	599	78	3	599	181569	12	2015	599	59	59	1	1	1	0	0	0	0	2	1	37	0	2	0.181569	0	0	1	0	0	0	0	0	1	1	0	1	1	3	0	0	1	0	0	0
273 13 1	TZ7	273	13	1	273	994048	12	2015	273	25	25	1	0	0	0	0	0	0	1	1	36	0	2	0.994048	0	1	0	0	0	0	0	0	1	1	0	0	0	2	0	1	0	0	0	0
319 83 2	TZ7	319	83	2	319	754818	9	2015	319	29	29	1	0	0	0	0	0	0	0	0	37	1	1	0.754818	1	0	0	0	0	0	0	1	0	0	0	0	0	1	1	0	0	0	0	0
154 34 2	TZ7	154	34	2	154	1757206	9	2015	154	13	13	1	0	0	0	0	0	0	1	0	31	0	1	1.75721	0	1	0	0	0	0	0	1	0	1	1	1	1	3	0	0	1	0	0	0
408 3 2	TZ7	408	3	2	408	987047	9	2015	408	39	39	2	0	0	0	0	0	0	1	0	25	0	0	0.987047	0	1	0	0	0	0	1	0	0	1	0	0	1	1	1	0	0	0	0	0
134 56 2	TZ7	134	56	2	134	1118592	9	2015	134	13	13	2	0	0	0	0	0	0	1	0	33	0	0	1.11859	0	1	0	0	0	0	1	0	0	1	1	1	1	3	0	0	1	0	0	0
494 64 1	TZ7	494	64	1	494	266798	1	2016	494	47	47	1	0	0	0	0	0	0	1	1	42	0	1	0.266798	0	1	0	0	0	0	0	1	0	0	0	0	0	1	1	0	0	0	0	0
286 3 2	TZ7	286	3	2	286	1356708	1	2016	286	27	27	2	1	0	1	0	0	0	1	0	38	1	1	1.35671	0	1	0	0	0	0	0	1	0	1		0	1	3	0	0	1	0	0	0
30 30 2	TZ7	30	30	2	30	1022617	8	2015	30	4	4	1	0	0	0	0	0	0	2	0	25	0	2	1.02262	0	0	1	0	0	0	0	0	1	1	0	0	1	3	0	0	1	0	0	0
126 10 1	TZ7	126	10	1	126	1756217	9	2015	126	13	13	1	0	0	0	0	0	0	1	1	28	0	1	1.75622	0	1	0	0	0	0	0	1	0	1	1	0	1	2	0	1	0	0	0	0
599 97 2	TZ7	599	97	2	599	181569	12	2015	599	59	59	1	0	0	0	0	0	0	2	0	32	0	1	0.181569	0	0	1	0	0	0	0	1	0	1	1	0	1	3	0	0	1	0	0	0
467 39 2	TZ7	467	39	2	467	346489	12	2015	467	45	45	1	0	0	0	0	0	0	1	0	33	0	1	0.346489	0	1	0	0	0	0	0	1	0	1	0	0	0	1	1	0	0	0	0	0
468 13 2	TZ7	468	13	2	468	186435	12	2015	468	45	45	2	0	0	0	0	0	0	1	0	33	0	1	0.186435	0	1	0	0	0	0	0	1	0	1	0	0	0	1	1	0	0	0	0	0
242 71 2	TZ7	242	71	2	242	2276387	11	2015	242	23	23	1	0	0	0	0	0	0	1	0	17	0	0	2.27639	0	1	0	0	0	0	1	0	0	1	0	0	1	1	1	0	0	0	0	0
360 306 1	TZ7	360	306	1	360	986216	9	2015	360	33	33	1	1	0	1	0	0	0	2	1	20	0	1	0.986216	0	0	1	0	0	0	0	1	0	1		1	0	2	0	1	0	0	0	0
94 54 2	TZ7	94	54	2	94	1823299	11	2015	94	10	10	2	0	0	0	0	0	0	2	0	33	0	1	1.8233	0	0	1	0	0	0	0	1	0	1	1	0	0	2	0	1	0	0	0	0
3 127 2	TZ7	3	127	2	3	1313899	11	2015	3	2	2	1	0	0	0	0	0	0	2	0	29	0	2	1.3139	0	0	1	0	0	0	0	0	1	1	0	0	0	3	0	0	1	0	0	0
476 77 1	TZ7	476	77	1	476	207997	1	2016	476	45	45	1	0	0	0	0	0	0	1	1	33	1	1	0.207997	0	1	0	0	0	0	0	1	0	1	0	0	0	1	1	0	0	0	0	0
553 8 2	TZ7	553	8	2	553	54833	12	2015	553	53	53	1	0	0	0	0	0	0	2	0	29	0	0	0.054833	0	0	1	0	0	0	1	0	0	1	1	0	1	1	1	0	0	0	0	0
120 79 2	TZ7	120	79	2	120	901281	10	2015	120	12	12	1	0	0	0	0	0	0	0	0	29	0	1	0.901281	1	0	0	0	0	0	0	1	0	1	1	0	1	3	0	0	1	0	0	0
471 76 2	TZ7	471	76	2	471	488902	12	2015	471	45	45	2	0	0	0	0	0	0	1	0	24	0	1	0.488902	0	1	0	0	0	0	0	1	0	0	0	0	0	1	1	0	0	0	0	0
395 124 2	TZ7	395	124	2	395	1681060	11	2015	395	37	37	2	0	0	0	0	0	0	1	1	26	0	1	1.68106	0	1	0	0	0	0	0	1	0	1	1	0	0	1	1	0	0	0	0	0
163 63 3	TZ7	163	63	3	163	1401412	1	2016	163	15	15	1	0	0	0	0	0	0	1	0	21	0	1	1.40141	0	1	0	0	0	0	0	1	0	1	1	0	1	1	1	0	0	0	0	0
599 88 2	TZ7	599	88	2	599	181569	12	2015	599	59	59	1	0	0	0	0	0	0	2	0	24	0	2	0.181569	0	0	1	0	0	0	0	0	1	1	0	0	0	3	0	0	1	0	0	0
400 82 2	TZ7	400	82	2	400	1794023	9	2015	400	37	37	2	0	0	0	0	0	0	2	0	32	0	1	1.79402	0	0	1	0	0	0	0	1	0	1	1	0	1	3	0	0	1	0	0	0
96 108 2	TZ7	96	108	2	96	1710297	12	2015	96	10	10	2	0	0	0	0	0	0	0	0	39	1	1	1.7103	1	0	0	0	0	0	0	1	0	0	0	0	1	1	1	0	0	0	0	0
332 14 2	TZ7	332	14	2	332	1086045	9	2015	332	31	31	2	1	0	1	0	0	0	2	0	26	0	2	1.08605	0	0	1	0	0	0	0	0	1	1		1	1	2	0	1	0	0	0	0
400 58 1	TZ7	400	58	1	400	1794023	9	2015	400	37	37	1	0	0	0	0	0	0	1	1	34	0	2	1.79402	0	1	0	0	0	0	0	0	1	1	1	0	1	3	0	0	1	0	0	0
433 1 2	TZ7	433	1	2	433	622534	11	2015	433	41	41	2	0	0	0	0	0	0	0	0	29	0	1	0.622534	1	0	0	0	0	0	0	1	0	1	0	0	1	3	0	0	1	0	0	0
95 112 2	TZ7	95	112	2	95	1866711	12	2015	95	10	10	1	0	0	0	0	0	0	1	0	30	0	0	1.86671	0	1	0	0	0	0	1	0	0	1	0	0	1	1	1	0	0	0	0	0
545 73 2	TZ7	545	73	2	545	43848	12	2015	545	53	53	2	0	0	0	0	0	0	1	0	20	0	0	0.043848	0	1	0	0	0	0	1	0	0	1	0	1	0	1	1	0	0	0	0	0
115 65 2	TZ7	115	65	2	115	496951	2	2016	115	12	12	1	0	0	0	0	0	0	1	0	20	0	1	0.496951	0	1	0	0	0	0	0	1	0	1	1	0	1	1	1	0	0	0	0	0
467 61 2	TZ7	467	61	2	467	346489	12	2015	467	45	45	2	0	0	0	0	0	0	1	0	21	0	1	0.346489	0	1	0	0	0	0	0	1	0	1	0	0	0	1	1	0	0	0	0	0
395 147 1	TZ7	395	147	1	395	1681060	11	2015	395	37	37	1	0	0	0	0	0	0	0	1	43	1	1	1.68106	1	0	0	0	0	0	0	1	0	0	0	0	0	1	1	0	0	0	0	0
420 164 2	TZ7	420	164	2	420	988756	10	2015	420	39	39	2	0	0	0	0	0	0	1	0	30	0	1	0.988756	0	1	0	0	0	0	0	1	0	0	0	0	1	1	1	0	0	0	0	0
391 33 2	TZ7	391	33	2	391	1897556	9	2015	391	37	37	2	0	0	0	0	0	0	2	0	24	0	0	1.89756	0	0	1	0	0	0	1	0	0	1	0	0	1	3	0	0	1	0	0	0
433 201 2	TZ7	433	201	2	433	622534	11	2015	433	41	41	1	0	0	0	0	0	0	1	0	39	1	1	0.622534	0	1	0	0	0	0	0	1	0	1	0	0	1	1	1	0	0	0	0	0
156 24 1	TZ7	156	24	1	156	1799916	9	2015	156	13	13	1	0	0	0	0	0	0	1	1	40	0	1	1.79992	0	1	0	0	0	0	0	1	0	1	1	0	1	2	0	1	0	0	0	0
150 43 2	TZ7	150	43	2	150	1889469	9	2015	150	13	13	1	0	0	0	0	0	0	1	0	42	0	2	1.88947	0	1	0	0	0	0	0	0	1	1	0	0	1	3	0	0	1	0	0	0
71 43 2	TZ7	71	43	2	71	2173923	12	2015	71	8	8	2	0	0	0	0	0	0	1	1	25	0	1	2.17392	0	1	0	0	0	0	0	1	0	1	1	0	0	1	1	0	0	0	0	0
254 21 2	TZ7	254	21	2	254	1964192	9	2015	254	23	23	1	0	0	0	0	0	0	1	0	27	0	2	1.96419	0	1	0	0	0	0	0	0	1	1	0	0	1	2	0	1	0	0	0	0
415 38 2	TZ7	415	38	2	415	936545	11	2015	415	39	39	1	0	0	0	0	0	0	1	0	29	0	1	0.936545	0	1	0	0	0	0	0	1	0	1	1	0	1	3	0	0	1	0	0	0
379 17 2	TZ7	379	17	2	379	1454797	12	2015	379	35	35	2	0	0	0	0	0	0	1	0	25	0	1	1.4548	0	1	0	0	0	0	0	1	0	1	1	0	1	1	1	0	0	0	0	0
468 42 2	TZ7	468	42	2	468	186435	12	2015	468	45	45	1	0	0	0	0	0	0	1	0	28	0	1	0.186435	0	1	0	0	0	0	0	1	0	1	0	0	0	2	0	1	0	0	0	0
322 12 1	TZ7	322	12	1	322	496042	9	2015	322	29	29	1	0	0	0	0	0	0	1	1	41	1	1	0.496042	0	1	0	0	0	0	0	1	0	1	0	0	0	1	1	0	0	0	0	0
144 7 2	TZ7	144	7	2	144	2018849	9	2015	144	13	13	1	0	0	0	0	0	0	1	0	31	0	1	2.01885	0	1	0	0	0	0	0	1	0	1	0	0	1	3	0	0	1	0	0	0
95 241 2	TZ7	95	241	2	95	1866711	12	2015	95	10	10	2	0	0	0	0	0	0	1	0	29	0	1	1.86671	0	1	0	0	0	0	0	1	0	1	1	0	0	1	1	0	0	0	0	0
467 140 2	TZ7	467	140	2	467	346489	12	2015	467	45	45	2	0	0	0	0	0	0	1	0	26	0	1	0.346489	0	1	0	0	0	0	0	1	0	0	0	0	1	1	1	0	0	0	0	0
316 8 2	TZ7	316	8	2	316	480371	11	2015	316	29	29	1	0	0	0	0	0	0	1	0	33	0	1	0.480371	0	1	0	0	0	0	0	1	0	1	0	0	1	1	1	0	0	0	0	0
178 122 2	TZ7	178	122	2	178	562404	11	2015	178	15	15	1	0	0	0	0	0	0	1	0	36	0	1	0.562404	0	1	0	0	0	0	0	1	0	1	0	0	0	1	1	0	0	0	0	0
380 11 2	TZ7	380	11	2	380	965291	12	2015	380	35	35	1	0	0	0	0	0	0	1	0	27	0	1	0.965291	0	1	0	0	0	0	0	1	0	1	1	0	1	2	0	1	0	0	0	0
242 188 2	TZ7	242	188	2	242	2276387	11	2015	242	23	23	1	0	0	0	0	0	0	0	0	39	1	1	2.27639	1	0	0	0	0	0	0	1	0	1	0	0	0	1	1	0	0	0	0	0
505 109 1	TZ7	505	109	1	505	289541	2	2016	505	47	47	1	0	0	0	0	0	0	1	1	36	1	1	0.289541	0	1	0	0	0	0	0	1	0	0	0	0	1	1	1	0	0	0	0	0
119 85 2	TZ7	119	85	2	119	1163612	10	2015	119	12	12	2	0	0	0	0	0	0	1	0	21	0	0	1.16361	0	1	0	0	0	0	1	0	0	1	0	0	0	1	1	0	0	0	0	0
332 28 2	TZ7	332	28	2	332	1086045	9	2015	332	31	31	1	0	0	0	0	0	0	2	0	25	0	2	1.08605	0	0	1	0	0	0	0	0	1	1	0	0	1	3	0	0	1	0	0	0
322 36 2	TZ7	322	36	2	322	496042	9	2015	322	29	29	1	0	0	0	0	0	0	1	0	29	0	1	0.496042	0	1	0	0	0	0	0	1	0	1	0	0	0	3	0	0	1	0	0	0
130 12 1	TZ7	130	12	1	130	1372817	9	2015	130	13	13	1	0	0	0	0	0	0	1	1	22	0	1	1.37282	0	1	0	0	0	0	0	1	0	1	1	0	0	2	0	1	0	0	0	0
216 99 2	TZ7	216	99	2	216	664025	12	2015	216	19	19	2	0	0	0	0	0	0	1	0	20	0	1	0.664025	0	1	0	0	0	0	0	1	0	1	0	0	0	1	1	0	0	0	0	0
531 50 1	TZ7	531	50	1	531	87812	9	2015	531	51	51	3	0	0	0	0	0	0	2	1	33	0	1	0.087812	0	0	1	0	0	0	0	1	0	1	1	1	1	1	1	0	0	0	0	0
295 79 2	TZ7	295	79	2	295	1269857	1	2016	295	27	27	1	0	0	0	0	0	0	1	0	29	0	0	1.26986	0	1	0	0	0	0	1	0	0	1	1	1	1	2	0	1	0	0	0	0
21 153 2	TZ7	21	153	2	21	1200615	10	2015	21	4	4	1	0	0	0	0	0	0	2	0	25	0	1	1.20062	0	0	1	0	0	0	0	1	0	1	1	0	1	3	0	0	1	0	0	0
179 45 2	TZ7	179	45	2	179	595662	12	2015	179	15	15	1	0	0	0	0	0	0	1	0	29	0	1	0.595662	0	1	0	0	0	0	0	1	0	1	0	0	1	1	1	0	0	0	0	0
213 99 1	TZ7	213	99	1	213	1738874	1	2016	213	19	19	1	0	0	0	0	0	0	0	1	32	0	1	1.73887	1	0	0	0	0	0	0	1	0	1	0	0	0	1	1	0	0	0	0	0
154 27 2	TZ7	154	27	2	154	1757206	9	2015	154	13	13	2	0	0	0	0	0	0	1	0	29	0	0	1.75721	0	1	0	0	0	0	1	0	0	1	0	0	1	3	0	0	1	0	0	0
156 32 2	TZ7	156	32	2	156	1799916	9	2015	156	13	13	1	1	1	0	0	0	0	1	1	30	0	1	1.79992	0	1	0	0	0	0	0	1	0	1	0	0	0	2	0	1	0	0	0	0
467 111 2	TZ7	467	111	2	467	346489	12	2015	467	45	45	1	0	0	0	0	0	0	2	0	29	0	0	0.346489	0	0	1	0	0	0	1	0	0	1	1	0	0	1	1	0	0	0	0	0
316 61 2	TZ7	316	61	2	316	480371	11	2015	316	29	29	2	0	0	0	0	0	0	0	0	33	1	1	0.480371	1	0	0	0	0	0	0	1	0	1	1	0	0	1	1	0	0	0	0	0
71 152 2	TZ7	71	152	2	71	2173923	12	2015	71	8	8	1	1	0	1	0	0	0	0	0	23	0	0	2.17392	1	0	0	0	0	0	1	0	0	1		0	1	1	1	0	0	0	0	0
545 20 2	TZ7	545	20	2	545	43848	12	2015	545	53	53	1	0	0	0	0	0	0	1	0	33	0	1	0.043848	0	1	0	0	0	0	0	1	0	1	1	0	1	2	0	1	0	0	0	0
150 74 2	TZ7	150	74	2	150	1889469	9	2015	150	13	13	1	0	0	0	0	0	0	1	0	30	0	1	1.88947	0	1	0	0	0	0	0	1	0	1	1	0	0	3	0	0	1	0	0	0
523 13 1	TZ7	523	13	1	523	925985	1	2016	523	49	49	1	0	0	0	0	0	0	1	1	26	0	1	0.925985	0	1	0	0	0	0	0	1	0	1	1	0	1	1	1	0	0	0	0	0
400 112 2	TZ7	400	112	2	400	1794023	9	2015	400	37	37	2	0	0	0	0	0	0	1	0	29	0	2	1.79402	0	1	0	0	0	0	0	0	1	1	0	0	0	3	0	0	1	0	0	0
132 12 1	TZ7	132	12	1	132	2425311	9	2015	132	13	13	1	0	0	0	0	0	0	2	1	22	0	1	2.42531	0	0	1	0	0	0	0	1	0	1	0	1	1	2	0	1	0	0	0	0
104 74 2	TZ7	104	74	2	104	1046211	1	2016	104	12	12	1	0	0	0	0	0	0	0	0	32	1	1	1.04621	1	0	0	0	0	0	0	1	0	1	1	0	1	1	1	0	0	0	0	0
316 69 2	TZ7	316	69	2	316	480371	11	2015	316	29	29	2	0	0	0	0	0	0	1	0	23	0	1	0.480371	0	1	0	0	0	0	0	1	0	0	0	0	0	1	1	0	0	0	0	0
258 132 2	TZ7	258	132	2	258	2566219	9	2015	258	23	23	1	0	0	0	0	0	0	1	1	30	0	1	2.56622	0	1	0	0	0	0	0	1	0	1	0	0	1	1	1	0	0	0	0	0
297 111 2	TZ7	297	111	2	297	1206945	12	2015	297	27	27	2	0	0	0	0	0	0	1	0	22	0	0	1.20694	0	1	0	0	0	0	1	0	0	1	0	0	0	1	1	0	0	0	0	0
144 65 2	TZ7	144	65	2	144	2018849	9	2015	144	13	13	1	0	0	0	0	0	0	1	0	42	1	1	2.01885	0	1	0	0	0	0	0	1	0	1	0	0	1	3	0	0	1	0	0	0
446 117 2	TZ7	446	117	2	446	507255	9	2015	446	43	43	1	0	0	0	0	0	0	2	0	20	0	1	0.507255	0	0	1	0	0	0	0	1	0	1	0	1	1	2	0	1	0	0	0	0
538 84 4	TZ7	538	84	4	538	76075	10	2015	538	51	51	1	0	0	0	0	0	0	2	1	27	0	0	0.076075	0	0	1	0	0	0	1	0	0	1	0	0	1	1	1	0	0	0	0	0
155 70 2	TZ7	155	70	2	155	1906690	9	2015	155	13	13	1	0	0	0	0	0	0	1	0	22	0	0	1.90669	0	1	0	0	0	0	1	0	0	1	1	0	1	1	1	0	0	0	0	0
33 15 2	TZ7	33	15	2	33	985549	11	2015	33	4	4	1	0	0	0	0	0	0	1	0	35	0	1	0.985549	0	1	0	0	0	0	0	1	0	1	1	0	1	1	1	0	0	0	0	0
123 53 2	TZ7	123	53	2	123	1590725	9	2015	123	13	13	1	0	0	0	0	0	0	1	0	21	0	0	1.59072	0	1	0	0	0	0	1	0	0	1	1	0	1	2	0	1	0	0	0	0
273 42 2	TZ7	273	42	2	273	994048	12	2015	273	25	25	1	0	0	0	0	0	0	2	0	28	0	2	0.994048	0	0	1	0	0	0	0	0	1	1	0	0	1	2	0	1	0	0	0	0
80 79 2	TZ7	80	79	2	80	1009977	1	2016	80	8	8	2	0	0	0	0	0	0	2	0	23	0	1	1.00998	0	0	1	0	0	0	0	1	0	0	0	0	0	2	0	1	0	0	0	0
136 80 2	TZ7	136	80	2	136	2597223	9	2015	136	13	13	1	0	0	0	0	0	0	1	0	26	0	0	2.59722	0	1	0	0	0	0	1	0	0	1	1	0	0	1	1	0	0	0	0	0
372 26 1	TZ7	372	26	1	372	1064157	12	2015	372	35	35	2	0	0	0	0	0	0	1	1	35	1	1	1.06416	0	1	0	0	0	0	0	1	0	0	0	0	0	1	1	0	0	0	0	0
566 12 3	TZ7	566	12	3	566	358098	9	2015	566	55	55	1	0	0	0	0	0	0	2	0	39	0	1	0.358098	0	0	1	0	0	0	0	1	0	1	0	0	1	3	0	0	1	0	0	0
3 172 1	TZ7	3	172	1	3	1313899	11	2015	3	2	2	1	0	0	0	0	0	0	1	1	39	1	1	1.3139	0	1	0	0	0	0	0	1	0	1	1	0	1	1	1	0	0	0	0	0
213 189 1	TZ7	213	189	1	213	1738874	1	2016	213	19	19	1	0	0	0	0	0	0	1	1	23	0	2	1.73887	0	1	0	0	0	0	0	0	1	1	0	1	0	2	0	1	0	0	0	0
152 25 1	TZ7	152	25	1	152	1020813	9	2015	152	13	13	1	0	0	0	0	0	0	1	1	30	0	2	1.02081	0	1	0	0	0	0	0	0	1	1	0	0	0	3	0	0	1	0	0	0
195 92 1	TZ7	195	92	1	195	1024128	10	2015	195	17	17	1	0	0	0	0	0	0	1	1	29	0	1	1.02413	0	1	0	0	0	0	0	1	0	1	0	0	0	1	1	0	0	0	0	0
179 1 2	TZ7	179	1	2	179	595662	12	2015	179	15	15	2	0	0	0	0	0	0	1	0	17	0	1	0.595662	0	1	0	0	0	0	0	1	0	1	1	0	0	2	0	1	0	0	0	0
128 19 2	TZ7	128	19	2	128	1766198	9	2015	128	13	13	1	0	0	0	0	0	0	2	0	26	0	0	1.7662	0	0	1	0	0	0	1	0	0	1	1	0	1	3	0	0	1	0	0	0
214 54 2	TZ7	214	54	2	214	909148	1	2016	214	19	19	1	0	0	0	0	0	0	2	0	19	0	0	0.909148	0	0	1	0	0	0	1	0	0	1	1	1	1	2	0	1	0	0	0	0
136 4 2	TZ7	136	4	2	136	2597223	9	2015	136	13	13	1	0	0	0	0	0	0	1	1	35	0	1	2.59722	0	1	0	0	0	0	0	1	0	1	0	0	0	1	1	0	0	0	0	0
127 56 1	TZ7	127	56	1	127	1830423	9	2015	127	13	13	1	0	0	0	0	0	0	2	1	23	0	1	1.83042	0	0	1	0	0	0	0	1	0	1	0	0	0	3	0	0	1	0	0	0
344 57 2	TZ7	344	57	2	344	1644982	9	2015	344	33	33	1	0	0	0	0	0	0	1	0	30	0	0	1.64498	0	1	0	0	0	0	1	0	0	1	0	0	1	2	0	1	0	0	0	0
353 108 1	TZ7	353	108	1	353	938584	10	2015	353	33	33	2	0	0	0	0	0	0	1	1	30	0	1	0.938584	0	1	0	0	0	0	0	1	0	1	0	0	0	3	0	0	1	0	0	0
420 173 2	TZ7	420	173	2	420	988756	10	2015	420	39	39	1	0	0	0	0	0	0	2	0	23	0	0	0.988756	0	0	1	0	0	0	1	0	0	1	1	0	1	1	1	0	0	0	0	0
227 80 2	TZ7	227	80	2	227	252140	12	2015	227	21	21	1	0	0	0	0	0	0	1	0	37	0	0	0.25214	0	1	0	0	0	0	1	0	0	1	1	0	1	2	0	1	0	0	0	0
119 72 2	TZ7	119	72	2	119	1163612	10	2015	119	12	12	1	0	0	0	0	0	0	2	0	36	0	0	1.16361	0	0	1	0	0	0	1	0	0	1	0	1	0	3	0	0	1	0	0	0
26 39 2	TZ7	26	39	2	26	1011262	8	2015	26	4	4	1	0	0	0	0	0	0	1	0	41	0	1	1.01126	0	1	0	0	0	0	0	1	0	1	0	0	1	1	1	0	0	0	0	0
563 30 2	TZ7	563	30	2	563	253289	10	2015	563	55	55	2	0	0	0	0	0	0	2	0	35	0	1	0.253289	0	0	1	0	0	0	0	1	0	1	0	0	0	3	0	0	1	0	0	0
80 13 2	TZ7	80	13	2	80	1009977	1	2016	80	8	8	2	0	0	0	0	0	0	1	0	32	0	1	1.00998	0	1	0	0	0	0	0	1	0	1	1	0	0	1	1	0	0	0	0	0
494 10 2	TZ7	494	10	2	494	266798	1	2016	494	47	47	2	0	0	0	0	0	0	1	0	38	1	1	0.266798	0	1	0	0	0	0	0	1	0	1	0	0	1	1	1	0	0	0	0	0
459 80 2	TZ7	459	80	2	459	532999	11	2015	459	43	43	1	0	0	0	0	0	0	1	0	29	0	1	0.532999	0	1	0	0	0	0	0	1	0	1	0	0	1	1	1	0	0	0	0	0
27 243 2	TZ7	27	243	2	27	2374286	8	2015	27	4	4	1	0	0	0	0	0	0	1	0	24	0	1	2.37429	0	1	0	0	0	0	0	1	0	1	0	0	0	1	1	0	0	0	0	0
135 12 2	TZ7	135	12	2	135	2031323	9	2015	135	13	13	1	0	0	0	0	0	0	1	0	29	0	1	2.03132	0	1	0	0	0	0	0	1	0	1	1	0	1	1	1	0	0	0	0	0
208 20 2	TZ7	208	20	2	208	726426	1	2016	208	19	19	1	0	0	0	0	0	0	1	0	29	0	1	0.726426	0	1	0	0	0	0	0	1	0	1	1	1	0	1	1	0	0	0	0	0
144 41 2	TZ7	144	41	2	144	2018849	9	2015	144	13	13	1	0	0	0	0	0	0	1	0	30	0	1	2.01885	0	1	0	0	0	0	0	1	0	1	1	0	1	3	0	0	1	0	0	0
149 39 2	TZ7	149	39	2	149	1749071	9	2015	149	13	13	1	0	0	0	0	0	0	1	0	29	0	0	1.74907	0	1	0	0	0	0	1	0	0	1	0	0	1	2	0	1	0	0	0	0
316 3 2	TZ7	316	3	2	316	480371	11	2015	316	29	29	2	0	0	0	0	0	0	1	0	23	0	1	0.480371	0	1	0	0	0	0	0	1	0	1	0	0	0	1	1	0	0	0	0	0
316 77 2	TZ7	316	77	2	316	480371	11	2015	316	29	29	2	0	0	0	0	0	0	1	0	25	0	1	0.480371	0	1	0	0	0	0	0	1	0	1	0	0	1	1	1	0	0	0	0	0
146 28 3	TZ7	146	28	3	146	1274346	9	2015	146	13	13	1	0	0	0	0	0	0	1	1	25	0	0	1.27435	0	1	0	0	0	0	1	0	0	1	1	1	0	1	1	0	0	0	0	0
144 38 2	TZ7	144	38	2	144	2018849	9	2015	144	13	13	1	0	0	0	0	0	0	0	0	36	0	0	2.01885	1	0	0	0	0	0	1	0	0	1	0	0	0	3	0	0	1	0	0	0
332 83 1	TZ7	332	83	1	332	1086045	9	2015	332	31	31	2	0	0	0	0	0	0	1	1	34	0	2	1.08605	0	1	0	0	0	0	0	0	1	1	1	0	1	1	1	0	0	0	0	0
146 40 1	TZ7	146	40	1	146	1274346	9	2015	146	13	13	1	0	0	0	0	0	0	0	1	44	1	1	1.27435	1	0	0	0	0	0	0	1	0	1	0	0	0	1	1	0	0	0	0	0
322 18 2	TZ7	322	18	2	322	496042	9	2015	322	29	29	1	0	0	0	0	0	0	1	0	25	0	0	0.496042	0	1	0	0	0	0	1	0	0	1	0	0	1	2	0	1	0	0	0	0
599 74 2	TZ7	599	74	2	599	181569	12	2015	599	59	59	2	0	0	0	0	0	0	2	1	36	0	0	0.181569	0	0	1	0	0	0	1	0	0	1	0	0	1	2	0	1	0	0	0	0
95 194 2	TZ7	95	194	2	95	1866711	12	2015	95	10	10	1	0	0	0	0	0	0	1	0	29	0	0	1.86671	0	1	0	0	0	0	1	0	0	1	0	1	0	3	0	0	1	0	0	0
149 23 2	TZ7	149	23	2	149	1749071	9	2015	149	13	13	1	0	0	0	0	0	0	1	0	37	0	1	1.74907	0	1	0	0	0	0	0	1	0	1	0	0	1	3	0	0	1	0	0	0
579 119 2	TZ7	579	119	2	579	199351	9	2015	579	57	57	1	0	0	0	0	0	0	2	0	42	0	1	0.199351	0	0	1	0	0	0	0	1	0	1	1	1	0	1	1	0	0	0	0	0
508 71 2	TZ7	508	71	2	508	935757	12	2015	508	49	49	2	0	0	0	0	0	0	1	0	39	1	1	0.935757	0	1	0	0	0	0	0	1	0	0	0	0	0	1	1	0	0	0	0	0
444 77 2	TZ7	444	77	2	444	742558	10	2015	444	41	41	2	0	0	0	0	0	0	1	0	32	1	0	0.742558	0	1	0	0	0	0	1	0	0	1	0	0	0	1	1	0	0	0	0	0
15 160 2	TZ7	15	160	2	15	1937036	10	2015	15	2	2	1	0	0	0	0	0	0	2	0	27	0	1	1.93704	0	0	1	0	0	0	0	1	0	1	1	1	0	3	0	0	1	0	0	0
21 13 2	TZ7	21	13	2	21	1200615	10	2015	21	4	4	1	0	0	0	0	0	0	1	0	27	0	0	1.20062	0	1	0	0	0	0	1	0	0	1	1	0	1	1	1	0	0	0	0	0
390 117 2	TZ7	390	117	2	390	2615230	9	2015	390	37	37	1	0	0	0	0	0	0	1	0	19	0	0	2.61523	0	1	0	0	0	0	1	0	0	1	0	1	0	2	0	1	0	0	0	0
331 44 2	TZ7	331	44	2	331	1065486	9	2015	331	31	31	1	0	0	0	0	0	0	1	0	41	1	2	1.06549	0	1	0	0	0	0	0	0	1	1	1	1	0	3	0	0	1	0	0	0
563 41 2	TZ7	563	41	2	563	253289	10	2015	563	55	55	2	0	0	0	0	0	0	2	0	36	0	0	0.253289	0	0	1	0	0	0	1	0	0	1	0	0	1	3	0	0	1	0	0	0
128 34 2	TZ7	128	34	2	128	1766198	9	2015	128	13	13	1	0	0	0	0	0	0	2	0	30	0	2	1.7662	0	0	1	0	0	0	0	0	1	1	1	0	1	3	0	0	1	0	0	0
471 122 2	TZ7	471	122	2	471	488902	12	2015	471	45	45	1	0	0	0	0	0	0	1	0	39	1	1	0.488902	0	1	0	0	0	0	0	1	0	0	0	0	0	1	1	0	0	0	0	0
333 41 2	TZ7	333	41	2	333	462044	9	2015	333	31	31	1	0	0	0	0	0	0	2	0	31	0	2	0.462044	0	0	1	0	0	0	0	0	1	1	1	1	1	3	0	0	1	0	0	0
232 4 2	TZ7	232	4	2	232	1517452	9	2015	232	21	21	2	0	0	0	0	0	0	1	0	27	0	2	1.51745	0	1	0	0	0	0	0	0	1	1	1	1	1	3	0	0	1	0	0	0
523 18 1	TZ7	523	18	1	523	925985	1	2016	523	49	49	2	0	0	0	0	0	0	1	1	26	0	1	0.925985	0	1	0	0	0	0	0	1	0	1	1	0	0	1	1	0	0	0	0	0
322 14 2	TZ7	322	14	2	322	496042	9	2015	322	29	29	1	0	0	0	0	0	0	2	0	24	0	1	0.496042	0	0	1	0	0	0	0	1	0	1	1	0	1	2	0	1	0	0	0	0
415 153 2	TZ7	415	153	2	415	936545	11	2015	415	39	39	2	0	0	0	0	0	0	1	0	30	0	0	0.936545	0	1	0	0	0	0	1	0	0	1	1	0	1	3	0	0	1	0	0	0
133 109 2	TZ7	133	109	2	133	2182428	9	2015	133	13	13	2	0	0	0	0	0	0	1	0	25	0	1	2.18243	0	1	0	0	0	0	0	1	0	1	0	0	0	2	0	1	0	0	0	0
127 10 2	TZ7	127	10	2	127	1830423	9	2015	127	13	13	1	0	0	0	0	0	0	1	0	28	0	1	1.83042	0	1	0	0	0	0	0	1	0	1	0	0	1	2	0	1	0	0	0	0
459 10 2	TZ7	459	10	2	459	532999	11	2015	459	43	43	1	0	0	0	0	0	0	1	0	25	0	1	0.532999	0	1	0	0	0	0	0	1	0	1	1	1	0	1	1	0	0	0	0	0
234 105 2	TZ7	234	105	2	234	734663	9	2015	234	21	21	1	0	0	0	0	0	0	1	0	38	0	1	0.734663	0	1	0	0	0	0	0	1	0	1	1	0	0	1	1	0	0	0	0	0
316 73 2	TZ7	316	73	2	316	480371	11	2015	316	29	29	1	0	0	0	0	0	0	1	0	23	0	0	0.480371	0	1	0	0	0	0	1	0	0	1	0	0	1	1	1	0	0	0	0	0
239 44 2	TZ7	239	44	2	239	762291	1	2016	239	21	21	2	0	0	0	0	0	0	1	0	21	0	0	0.762291	0	1	0	0	0	0	1	0	0	1	1	0	0	2	0	1	0	0	0	0
463 113 1	TZ7	463	113	1	463	673145	9	2015	463	43	43	1	0	0	0	0	0	0	1	1	39	0	1	0.673145	0	1	0	0	0	0	0	1	0	1	0	0	1	3	0	0	1	0	0	0
391 12 1	TZ7	391	12	1	391	1897556	9	2015	391	37	37	1	0	0	0	0	0	0	2	1	20	0	1	1.89756	0	0	1	0	0	0	0	1	0	1	0	0	1	1	1	0	0	0	0	0
274 1 1	TZ7	274	1	1	274	531847	12	2015	274	25	25	1	0	0	0	0	0	0	1	1	34	0	2	0.531847	0	1	0	0	0	0	0	0	1	1	1	1	0	3	0	0	1	0	0	0
112 15 2	TZ7	112	15	2	112	878901	1	2016	112	12	12	1	0	0	0	0	0	0	0	0	33	0	0	0.878901	1	0	0	0	0	0	1	0	0	1	1	0	0	1	1	0	0	0	0	0
101 163 2	TZ7	101	163	2	101	1463600	12	2015	101	10	10	2	0	0	0	0	0	0	1	0	29	1	1	1.4636	0	1	0	0	0	0	0	1	0	1	1	1	1	1	1	0	0	0	0	0
273 63 2	TZ7	273	63	2	273	994048	12	2015	273	25	25	2	0	0	0	0	0	0	1	0	33	0	2	0.994048	0	1	0	0	0	0	0	0	1	1	1	1	1	1	1	0	0	0	0	0
131 9 3	TZ7	131	9	3	131	1150551	10	2015	131	13	13	1	1	1	0	0	0	0	2	0	30	0	0	1.15055	0	0	1	0	0	0	1	0	0	1	1	1	0	3	0	0	1	0	0	0
311 125 3	TZ7	311	125	3	311	467719	10	2015	311	29	29	2	1	1	0	0	0	0	2	0	34	0	2	0.467719	0	0	1	0	0	0	0	0	1	1	1	1	1	1	1	0	0	0	0	0
199 46 2	TZ7	199	46	2	199	1214087	10	2015	199	17	17	1	0	0	0	0	0	0	2	0	25	0	2	1.21409	0	0	1	0	0	0	0	0	1	0	0	0	1	2	0	1	0	0	0	0
154 16 1	TZ7	154	16	1	154	1757206	9	2015	154	13	13	1	0	0	0	0	0	0	1	1	34	0	1	1.75721	0	1	0	0	0	0	0	1	0	1	1	0	1	3	0	0	1	0	0	0
175 45 2	TZ7	175	45	2	175	525245	12	2015	175	15	15	1	0	0	0	0	0	0	1	0	24	0	1	0.525245	0	1	0	0	0	0	0	1	0	1	1	0	1	1	1	0	0	0	0	0
175 130 4	TZ7	175	130	4	175	525245	12	2015	175	15	15	1	0	0	0	0	0	0	2	0	22	0	1	0.525245	0	0	1	0	0	0	0	1	0	1	1	0	1	1	1	0	0	0	0	0
240 417 1	TZ7	240	417	1	240	723439	9	2015	240	21	21	1	0	0	0	0	0	0	1	1	27	0	1	0.723439	0	1	0	0	0	0	0	1	0	1	1	0	0	2	0	1	0	0	0	0
148 9 2	TZ7	148	9	2	148	1759476	9	2015	148	13	13	1	0	0	0	0	0	0	2	0	21	0	0	1.75948	0	0	1	0	0	0	1	0	0	1	1	0	1	3	0	0	1	0	0	0
84 78 1	TZ7	84	78	1	84	1280137	12	2015	84	10	10	1	0	0	0	0	0	0	1	1	37	0	1	1.28014	0	1	0	0	0	0	0	1	0	1	0	0	1	1	1	0	0	0	0	0
134 50 2	TZ7	134	50	2	134	1118592	9	2015	134	13	13	1	0	0	0	0	0	0	1	0	31	0	2	1.11859	0	1	0	0	0	0	0	0	1	1	1	0	1	3	0	0	1	0	0	0
240 71 2	TZ7	240	71	2	240	723439	9	2015	240	21	21	1	0	0	0	0	0	0	1	0	31	0	1	0.723439	0	1	0	0	0	0	0	1	0	1	0	0	1	3	0	0	1	0	0	0
90 54 2	TZ7	90	54	2	90	2235888	11	2015	90	10	10	2	0	0	0	0	0	0	1	0	25	0	1	2.23589	0	1	0	0	0	0	0	1	0	1	1	0	1	1	1	0	0	0	0	0
190 92 1	TZ7	190	92	1	190	1508562	11	2015	190	17	17	1	0	0	0	0	0	0	1	1	43	1	1	1.50856	0	1	0	0	0	0	0	1	0	1	1	0	1	1	1	0	0	0	0	0
129 18 2	TZ7	129	18	2	129	2418773	9	2015	129	13	13	1	0	0	0	0	0	0	2	0	34	0	1	2.41877	0	0	1	0	0	0	0	1	0	1	1	1	1	3	0	0	1	0	0	0
30 50 2	TZ7	30	50	2	30	1022617	8	2015	30	4	4	2	0	0	0	0	0	0	2	0	30	0	2	1.02262	0	0	1	0	0	0	0	0	1	1	1	0	1	3	0	0	1	0	0	0
323 18 1	TZ7	323	18	1	323	613149	11	2015	323	31	31	1	0	0	0	0	0	0	1	1	37	0	1	0.613149	0	1	0	0	0	0	0	1	0	1	0	0	1	1	1	0	0	0	0	0
60 141 2	TZ7	60	141	2	60	1341831	8	2015	60	6	6	1	0	0	0	0	0	0	1	0	26	0	1	1.34183	0	1	0	0	0	0	0	1	0	1	1	0	1	2	0	1	0	0	0	0
140 9 2	TZ7	140	9	2	140	1514833	9	2015	140	13	13	1	0	0	0	0	0	0	1	0	25	0	0	1.51483	0	1	0	0	0	0	1	0	0	0	0	0	1	2	0	1	0	0	0	0
433 142 2	TZ7	433	142	2	433	622534	11	2015	433	41	41	1	0	0	0	0	0	0	2	0	39	0	0	0.622534	0	0	1	0	0	0	1	0	0	1	0	0	1	1	1	0	0	0	0	0
322 38 2	TZ7	322	38	2	322	496042	9	2015	322	29	29	2	0	0	0	0	0	0	2	0	30	0	1	0.496042	0	0	1	0	0	0	0	1	0	1	0	0	1	2	0	1	0	0	0	0
323 22 2	TZ7	323	22	2	323	613149	11	2015	323	31	31	2	0	0	0	0	0	0	1	0	25	0	1	0.613149	0	1	0	0	0	0	0	1	0	1	0	0	1	1	1	0	0	0	0	0
316 65 2	TZ7	316	65	2	316	480371	11	2015	316	29	29	1	0	0	0	0	0	0	1	0	22	0	1	0.480371	0	1	0	0	0	0	0	1	0	1	0	1	0	1	1	0	0	0	0	0
471 157 2	TZ7	471	157	2	471	488902	12	2015	471	45	45	2	0	0	0	0	0	0	0	0	27	0	1	0.488902	1	0	0	0	0	0	0	1	0	0	0	0	0	1	1	0	0	0	0	0
464 11 2	TZ7	464	11	2	464	866282	9	2015	464	43	43	1	0	0	0	0	0	0	1	0	24	0	1	0.866282	0	1	0	0	0	0	0	1	0	1	1	0	1	3	0	0	1	0	0	0
276 69 1	TZ7	276	69	1	276	581322	1	2016	276	25	25	1	0	0	0	0	0	0	1	1	31	0	1	0.581322	0	1	0	0	0	0	0	1	0	1	1	0	1	1	1	0	0	0	0	0
464 247 2	TZ7	464	247	2	464	866282	9	2015	464	43	43	1	0	0	0	0	0	0	1	0	33	0	1	0.866282	0	1	0	0	0	0	0	1	0	1	0	0	0	1	1	0	0	0	0	0
402 23 1	TZ7	402	23	1	402	623954	9	2015	402	37	37	1	0	0	0	0	0	0	2	1	30	0	2	0.623954	0	0	1	0	0	0	0	0	1	1	1	1	0	3	0	0	1	0	0	0
158 13 2	TZ7	158	13	2	158	1761350	9	2015	158	13	13	1	0	0	0	0	0	0	2	0	23	0	0	1.76135	0	0	1	0	0	0	1	0	0	1	1	0	1	1	1	0	0	0	0	0
107 68 2	TZ7	107	68	2	107	969632	10	2015	107	12	12	1	0	0	0	0	0	0	1	0	34	0	0	0.969632	0	1	0	0	0	0	1	0	0	1	1	0	1	2	0	1	0	0	0	0
570 86 1	TZ7	570	86	1	570	383958	9	2015	570	55	55	1	0	0	0	0	0	0	2	1	44	1	2	0.383958	0	0	1	0	0	0	0	0	1	1	0	0	1	3	0	0	1	0	0	0
112 12 2	TZ7	112	12	2	112	878901	1	2016	112	12	12	1	0	0	0	0	0	0	1	0	32	0	0	0.878901	0	1	0	0	0	0	1	0	0	1	1	0	0	1	1	0	0	0	0	0
415 7 1	TZ7	415	7	1	415	936545	11	2015	415	39	39	1	0	0	0	0	0	0	2	1	36	0	2	0.936545	0	0	1	0	0	0	0	0	1	1	0	0	1	3	0	0	1	0	0	0
29 62 2	TZ7	29	62	2	29	937088	8	2015	29	4	4	1	1	1	0	0	0	0	1	1	24	0	1	0.937088	0	1	0	0	0	0	0	1	0	1	1	0	0	1	1	0	0	0	0	0
516 35 2	TZ7	516	35	2	516	818898	12	2015	516	49	49	1	0	0	0	0	0	0	1	0	37	1	1	0.818898	0	1	0	0	0	0	0	1	0	0	0	0	1	1	1	0	0	0	0	0
96 26 2	TZ7	96	26	2	96	1710297	12	2015	96	10	10	1	0	0	0	0	0	0	1	0	28	0	1	1.7103	0	1	0	0	0	0	0	1	0	1	1	1	1	3	0	0	1	0	0	0
345 136 2	TZ7	345	136	2	345	1024375	9	2015	345	33	33	1	0	0	0	0	0	0	0	0	31	0	1	1.02437	1	0	0	0	0	0	0	1	0	1	0	0	1	1	1	0	0	0	0	0
362 154 2	TZ7	362	154	2	362	1245266	9	2015	362	33	33	2	0	0	0	0	0	0	2	0	32	0	0	1.24527	0	0	1	0	0	0	1	0	0	1	1	1	1	3	0	0	1	0	0	0
380 50 1	TZ7	380	50	1	380	965291	12	2015	380	35	35	2	0	0	0	0	0	0	2	1	42	1	1	0.965291	0	0	1	0	0	0	0	1	0	1	1	0	0	2	0	1	0	0	0	0
123 6 2	TZ7	123	6	2	123	1590725	9	2015	123	13	13	2	0	0	0	0	0	0	1	0	26	0	1	1.59072	0	1	0	0	0	0	0	1	0	1	0	0	1	2	0	1	0	0	0	0
157 74 2	TZ7	157	74	2	157	2903430	9	2015	157	13	13	1	0	0	0	0	0	0	1	0	35	0	2	2.90343	0	1	0	0	0	0	0	0	1	1	1	0	1	2	0	1	0	0	0	0
27 85 2	TZ7	27	85	2	27	2374286	8	2015	27	4	4	1	0	0	0	0	0	0	1	0	39	0	1	2.37429	0	1	0	0	0	0	0	1	0	1	1	1	0	1	1	0	0	0	0	0
29 50 1	TZ7	29	50	1	29	937088	8	2015	29	4	4	1	0	0	0	0	0	0	2	1	25	0	1	0.937088	0	0	1	0	0	0	0	1	0	1	1	0	1	3	0	0	1	0	0	0
72 251 1	TZ7	72	251	1	72	2535050	12	2015	72	8	8	2	0	0	0	0	0	0	2	1	28	0	2	2.53505	0	0	1	0	0	0	0	0	1	1	1	1	1	3	0	0	1	0	0	0
579 65 2	TZ7	579	65	2	579	199351	9	2015	579	57	57	1	0	0	0	0	0	0	2	0	35	0	2	0.199351	0	0	1	0	0	0	0	0	1	1	1	0	0	2	0	1	0	0	0	0
257 104 2	TZ7	257	104	2	257	2599874	9	2015	257	23	23	1	0	0	0	0	0	0	1	0	32	0	1	2.59987	0	1	0	0	0	0	0	1	0	1	0	0	0	3	0	0	1	0	0	0
523 27 2	TZ7	523	27	2	523	925985	1	2016	523	49	49	2	0	0	0	0	0	0	2	0	32	0	2	0.925985	0	0	1	0	0	0	0	0	1	1	0	0	1	3	0	0	1	0	0	0
392 207 1	TZ7	392	207	1	392	3489634	9	2015	392	37	37	2	0	0	0	0	0	0	0	1	31	1	1	3.48963	1	0	0	0	0	0	0	1	0	0	0	0	0	1	1	0	0	0	0	0
153 3 2	TZ7	153	3	2	153	1149336	9	2015	153	13	13	1	0	0	0	0	0	0	2	0	23	0	0	1.14934	0	0	1	0	0	0	1	0	0	0	0	0	1	3	0	0	1	0	0	0
520 87 2	TZ7	520	87	2	520	1178765	1	2016	520	49	49	1	0	0	0	0	0	0	1	0	20	0	0	1.17877	0	1	0	0	0	0	1	0	0	1	0	0	1	1	1	0	0	0	0	0
344 129 2	TZ7	344	129	2	344	1644982	9	2015	344	33	33	3	0	0	0	0	0	0	1	0	26	0	0	1.64498	0	1	0	0	0	0	1	0	0	1	1	0	0	3	0	0	1	0	0	0
260 51 2	TZ7	260	51	2	260	2958892	10	2015	260	23	23	1	0	0	0	0	0	0	2	0	25	0	1	2.95889	0	0	1	0	0	0	0	1	0	1	1	0	1	2	0	1	0	0	0	0
520 185 2	TZ7	520	185	2	520	1178765	1	2016	520	49	49	2	0	0	0	0	0	0	1	0	25	0	0	1.17877	0	1	0	0	0	0	1	0	0	1	0	0	0	1	1	0	0	0	0	0
586 147 2	TZ7	586	147	2	586	207891	9	2015	586	57	57	1	0	0	0	0	0	0	2	0	46	1	2	0.207891	0	0	1	0	0	0	0	0	1	1	1	0	0	2	0	1	0	0	0	0
33 48 2	TZ7	33	48	2	33	985549	11	2015	33	4	4	1	0	0	0	0	0	0	1	0	24	0	1	0.985549	0	1	0	0	0	0	0	1	0	1	1	0	1	1	1	0	0	0	0	0
137 15 2	TZ7	137	15	2	137	2212600	9	2015	137	13	13	2	0	0	0	0	0	0	1	0	32	0	0	2.2126	0	1	0	0	0	0	1	0	0	1	1	0	0	3	0	0	1	0	0	0
33 28 2	TZ7	33	28	2	33	985549	11	2015	33	4	4	2	0	0	0	0	0	0	2	0	34	0	2	0.985549	0	0	1	0	0	0	0	0	1	1	0	0	1	2	0	1	0	0	0	0
408 90 2	TZ7	408	90	2	408	987047	9	2015	408	39	39	2	0	0	0	0	0	0	0	0	27	1	1	0.987047	1	0	0	0	0	0	0	1	0	1	1	0	0	1	1	0	0	0	0	0
132 94 2	TZ7	132	94	2	132	2425311	9	2015	132	13	13	1	0	0	0	0	0	0	2	0	31	0	1	2.42531	0	0	1	0	0	0	0	1	0	1	1	0	1	3	0	0	1	0	0	0
448 1 2	TZ7	448	1	2	448	549068	9	2015	448	43	43	2	0	0	0	0	0	0	1	0	29	0	2	0.549068	0	1	0	0	0	0	0	0	1	1	1	1	1	1	1	0	0	0	0	0
494 69 2	TZ7	494	69	2	494	266798	12	2015	494	47	47	2	0	0	0	0	0	0	0	0	39	1	1	0.266798	1	0	0	0	0	0	0	1	0	1	0	0	0	1	1	0	0	0	0	0
70 30 1	TZ7	70	30	1	70	2471385	12	2015	70	8	8	3	0	0	0	0	0	0	2	1	27	0	0	2.47139	0	0	1	0	0	0	1	0	0	1	1	0	1	3	0	0	1	0	0	0
72 295 2	TZ7	72	295	2	72	2535050	12	2015	72	8	8	2	0	0	0	0	0	0	1	0	31	0	0	2.53505	0	1	0	0	0	0	1	0	0	1	1	1	1	3	0	0	1	0	0	0
311 60 1	TZ7	311	60	1	311	467719	10	2015	311	29	29	3	0	0	0	0	0	0	1	1	30	0	1	0.467719	0	1	0	0	0	0	0	1	0	1	0	0	1	1	1	0	0	0	0	0
135 70 2	TZ7	135	70	2	135	2031323	9	2015	135	13	13	1	0	0	0	0	0	0	1	0	33	0	1	2.03132	0	1	0	0	0	0	0	1	0	0	0	0	1	1	1	0	0	0	0	0
599 18 2	TZ7	599	18	2	599	181569	12	2015	599	59	59	1	0	0	0	0	0	0	1	0	26	0	0	0.181569	0	1	0	0	0	0	1	0	0	1	0	0	1	2	0	1	0	0	0	0
446 155 2	TZ7	446	155	2	446	507255	9	2015	446	43	43	3	0	0	0	0	0	0	1	0	30	0	1	0.507255	0	1	0	0	0	0	0	1	0	1	0	0	0	2	0	1	0	0	0	0
213 54 1	TZ7	213	54	1	213	1738874	1	2016	213	19	19	2	0	0	0	0	0	0	1	1	20	0	1	1.73887	0	1	0	0	0	0	0	1	0	1	1	0	0	1	1	0	0	0	0	0
212 122 2	TZ7	212	122	2	212	813521	1	2016	212	19	19	1	0	0	0	0	0	0	2	0	26	0	2	0.813521	0	0	1	0	0	0	0	0	1	1	1	1	1	3	0	0	1	0	0	0
295 161 3	TZ7	295	161	3	295	1269857	1	2016	295	27	27	1	0	0	0	0	0	0	1	1	27	0	1	1.26986	0	1	0	0	0	0	0	1	0	1	0	0	1	3	0	0	1	0	0	0
150 65 2	TZ7	150	65	2	150	1889469	9	2015	150	13	13	1	0	0	0	0	0	0	0	0	36	1	2	1.88947	1	0	0	0	0	0	0	0	1	1	1	0	1	1	1	0	0	0	0	0
11 66 2	TZ7	11	66	2	11	1123523	12	2015	11	2	2	2	0	0	0	0	0	0	1	0	20	0	1	1.12352	0	1	0	0	0	0	0	1	0	1	1	0	0	1	1	0	0	0	0	0
448 76 1	TZ7	448	76	1	448	549068	9	2015	448	43	43	2	0	0	0	0	0	0	1	1	32	0	2	0.549068	0	1	0	0	0	0	0	0	1	1	0	1	1	2	0	1	0	0	0	0
147 80 2	TZ7	147	80	2	147	1703562	9	2015	147	13	13	1	0	0	0	0	0	0	1	0	31	0	1	1.70356	0	1	0	0	0	0	0	1	0	1	1	0	1	3	0	0	1	0	0	0
372 6 2	TZ7	372	6	2	372	1064157	12	2015	372	35	35	1	0	0	0	0	0	0	1	0	19	0	1	1.06416	0	1	0	0	0	0	0	1	0	1	0	0	1	1	1	0	0	0	0	0
333 37 2	TZ7	333	37	2	333	462044	9	2015	333	31	31	1	0	0	0	0	0	0	2	0	40	0	2	0.462044	0	0	1	0	0	0	0	0	1	1	1	0	1	3	0	0	1	0	0	0
240 244 2	TZ7	240	244	2	240	723439	9	2015	240	21	21	1	0	0	0	0	0	0	1	0	21	0	1	0.723439	0	1	0	0	0	0	0	1	0	1	0	1	1	2	0	1	0	0	0	0
239 76 2	TZ7	239	76	2	239	762291	1	2016	239	21	21	3	0	0	0	0	0	0	1	0	27	0	1	0.762291	0	1	0	0	0	0	0	1	0	1	1	0	0	2	0	1	0	0	0	0
58 23 2	TZ7	58	23	2	58	958827	8	2015	58	6	6	1	0	0	0	0	0	0	1	0	35	0	1	0.958827	0	1	0	0	0	0	0	1	0	1	0	0	0	1	1	0	0	0	0	0
433 60 2	TZ7	433	60	2	433	622534	11	2015	433	41	41	2	0	0	0	0	0	0	1	0	32	0	1	0.622534	0	1	0	0	0	0	0	1	0	1	0	0	1	3	0	0	1	0	0	0
190 28 2	TZ7	190	28	2	190	1508562	11	2015	190	17	17	1	0	0	0	0	0	0	1	0	39	0	1	1.50856	0	1	0	0	0	0	0	1	0	1	1	0	1	1	1	0	0	0	0	0
565 219 2	TZ7	565	219	2	565	432583	10	2015	565	55	55	2	0	0	0	0	0	0	2	0	27	0	0	0.432583	0	0	1	0	0	0	1	0	0	1	1	0	1	2	0	1	0	0	0	0
319 62 2	TZ7	319	62	2	319	754818	9	2015	319	29	29	1	0	0	0	0	0	0	1	0	27	0	1	0.754818	0	1	0	0	0	0	0	1	0	1	0	0	1	1	1	0	0	0	0	0
26 61 2	TZ7	26	61	2	26	1011262	8	2015	26	4	4	1	0	0	0	0	0	0	1	0	30	0	1	1.01126	0	1	0	0	0	0	0	1	0	1	0	0	0	3	0	0	1	0	0	0
199 92 4	TZ7	199	92	4	199	1214087	10	2015	199	17	17	1	0	0	0	0	0	0	1	0	32	0	2	1.21409	0	1	0	0	0	0	0	0	1	1	0	0	0	2	0	1	0	0	0	0
505 66 3	TZ7	505	66	3	505	289541	2	2016	505	47	47	1	0	0	0	0	0	0	1	0	32	0	1	0.289541	0	1	0	0	0	0	0	1	0	0	0	0	1	1	1	0	0	0	0	0
408 96 1	TZ7	408	96	1	408	987047	9	2015	408	39	39	2	0	0	0	0	0	0	1	1	38	1	1	0.987047	0	1	0	0	0	0	0	1	0	1	1	1	1	1	1	0	0	0	0	0
316 85 2	TZ7	316	85	2	316	480371	11	2015	316	29	29	2	0	0	0	0	0	0	1	0	23	0	1	0.480371	0	1	0	0	0	0	0	1	0	0	0	0	0	1	1	0	0	0	0	0
122 29 2	TZ7	122	29	2	122	2288030	9	2015	122	13	13	1	0	0	0	0	0	0	1	1	21	0	1	2.28803	0	1	0	0	0	0	0	1	0	1	1	0	1	3	0	0	1	0	0	0
408 74 2	TZ7	408	74	2	408	987047	9	2015	408	39	39	2	0	0	0	0	0	0	1	0	22	0	1	0.987047	0	1	0	0	0	0	0	1	0	1	0	0	1	2	0	1	0	0	0	0
523 84 3	TZ7	523	84	3	523	925985	1	2016	523	49	49	2	1	1	0	0	0	0	0	0	26	0	1	0.925985	1	0	0	0	0	0	0	1	0	1	0	0	0	1	1	0	0	0	0	0
247 38 2	TZ7	247	38	2	247	1869772	11	2015	247	23	23	1	0	0	0	0	0	0	1	0	20	0	1	1.86977	0	1	0	0	0	0	0	1	0	1	0	0	1	2	0	1	0	0	0	0
468 63 2	TZ7	468	63	2	468	186435	12	2015	468	45	45	2	0	0	0	0	0	0	1	0	24	0	0	0.186435	0	1	0	0	0	0	1	0	0	1	0	0	0	2	0	1	0	0	0	0
420 145 2	TZ7	420	145	2	420	988756	10	2015	420	39	39	1	0	0	0	0	0	0	1	0	31	0	1	0.988756	0	1	0	0	0	0	0	1	0	1	0	0	0	1	1	0	0	0	0	0
131 11 2	TZ7	131	11	2	131	1150551	10	2015	131	13	13	1	0	0	0	0	0	0	1	0	35	0	0	1.15055	0	1	0	0	0	0	1	0	0	1	1	1	0	2	0	1	0	0	0	0
30 33 1	TZ7	30	33	1	30	1022617	8	2015	30	4	4	1	0	0	0	0	0	0	2	1	27	0	1	1.02262	0	0	1	0	0	0	0	1	0	1	0	0	0	3	0	0	1	0	0	0
568 46 2	TZ7	568	46	2	568	305791	11	2015	568	55	55	2	0	0	0	0	0	0	2	0	30	0	2	0.305791	0	0	1	0	0	0	0	0	1	1	1	0	1	3	0	0	1	0	0	0
90 153 2	TZ7	90	153	2	90	2235888	11	2015	90	10	10	1	0	0	0	0	0	0	2	0	31	0	0	2.23589	0	0	1	0	0	0	1	0	0	1	1	0	1	2	0	1	0	0	0	0
471 180 2	TZ7	471	180	2	471	488902	12	2015	471	45	45	2	0	0	0	0	0	0	1	0	28	0	0	0.488902	0	1	0	0	0	0	1	0	0	1	1	0	1	1	1	0	0	0	0	0
471 65 1	TZ7	471	65	1	471	488902	12	2015	471	45	45	1	0	0	0	0	0	0	1	1	24	0	1	0.488902	0	1	0	0	0	0	0	1	0	1	0	0	0	1	1	0	0	0	0	0
273 134 2	TZ7	273	134	2	273	994048	12	2015	273	25	25	2	0	0	0	0	0	0	1	0	31	0	0	0.994048	0	1	0	0	0	0	1	0	0	1	0	0	1	1	1	0	0	0	0	0
134 14 2	TZ7	134	14	2	134	1118592	9	2015	134	13	13	1	0	0	0	0	0	0	2	0	35	0	1	1.11859	0	0	1	0	0	0	0	1	0	1	1	1	1	3	0	0	1	0	0	0
144 58 2	TZ7	144	58	2	144	2018849	9	2015	144	13	13	3	0	0	0	0	0	0	0	0	21	0	0	2.01885	1	0	0	0	0	0	1	0	0	0	0	0	0	1	1	0	0	0	0	0
471 249 2	TZ7	471	249	2	471	488902	12	2015	471	45	45	1	0	0	0	0	0	0	1	0	27	0	1	0.488902	0	1	0	0	0	0	0	1	0	1	1	0	1	1	1	0	0	0	0	0
49 59 2	TZ7	49	59	2	49	1335620	10	2015	49	6	6	1	0	0	0	0	0	0	1	0	23	0	1	1.33562	0	1	0	0	0	0	0	1	0	1	1	0	0	1	1	0	0	0	0	0
332 138 2	TZ7	332	138	2	332	1086045	9	2015	332	31	31	1	0	0	0	0	0	0	1	0	43	1	2	1.08605	0	1	0	0	0	0	0	0	1	1	1	0	0	2	0	1	0	0	0	0
163 323 2	TZ7	163	323	2	163	1401412	1	2016	163	15	15	1	0	0	0	0	0	0	0	0	44	1	0	1.40141	1	0	0	0	0	0	1	0	0	1	1	0	0	1	1	0	0	0	0	0
395 93 2	TZ7	395	93	2	395	1681060	11	2015	395	37	37	1	0	0	0	0	0	0	1	0	43	0	1	1.68106	0	1	0	0	0	0	0	1	0	1	0	0	1	1	1	0	0	0	0	0
395 154 2	TZ7	395	154	2	395	1681060	11	2015	395	37	37	2	0	0	0	0	0	0	1	0	41	1	1	1.68106	0	1	0	0	0	0	0	1	0	0	0	0	0	1	1	0	0	0	0	0
558 74 2	TZ7	558	74	2	558	335056	11	2015	558	55	55	2	0	0	0	0	0	0	2	0	27	0	1	0.335056	0	0	1	0	0	0	0	1	0	1	0	0	0	3	0	0	1	0	0	0
129 85 2	TZ7	129	85	2	129	2418773	9	2015	129	13	13	1	0	0	0	0	0	0	2	0	38	0	1	2.41877	0	0	1	0	0	0	0	1	0	1	0	0	1	3	0	0	1	0	0	0
433 154 2	TZ7	433	154	2	433	622534	11	2015	433	41	41	2	0	0	0	0	0	0	1	0	34	0	1	0.622534	0	1	0	0	0	0	0	1	0	1	0	0	1	1	1	0	0	0	0	0
29 119 2	TZ7	29	119	2	29	937088	8	2015	29	4	4	1	0	0	0	0	0	0	2	0	24	0	0	0.937088	0	0	1	0	0	0	1	0	0	1	0	0	1	1	1	0	0	0	0	0
190 60 2	TZ7	190	60	2	190	1508562	11	2015	190	17	17	1	0	0	0	0	0	0	1	0	43	0	1	1.50856	0	1	0	0	0	0	0	1	0	1	1	1	0	2	0	1	0	0	0	0
148 111 2	TZ7	148	111	2	148	1759476	9	2015	148	13	13	1	0	0	0	0	0	0	1	0	31	0	2	1.75948	0	1	0	0	0	0	0	0	1	1	1	0	1	2	0	1	0	0	0	0
332 104 2	TZ7	332	104	2	332	1086045	9	2015	332	31	31	1	1	1	0	0	0	0	1	0	29	0	1	1.08605	0	1	0	0	0	0	0	1	0	1	1	0	1	3	0	0	1	0	0	0
586 166 2	TZ7	586	166	2	586	207891	9	2015	586	57	57	2	0	0	0	0	0	0	2	0	30	0	2	0.207891	0	0	1	0	0	0	0	0	1	1	0	0	0	3	0	0	1	0	0	0
247 44 1	TZ7	247	44	1	247	1869772	11	2015	247	23	23	1	0	0	0	0	0	0	0	1	36	0	1	1.86977	1	0	0	0	0	0	0	1	0	1	0	0	1	2	0	1	0	0	0	0
390 137 2	TZ7	390	137	2	390	2615230	9	2015	390	37	37	1	0	0	0	0	0	0	1	1	20	0	1	2.61523	0	1	0	0	0	0	0	1	0	1	0	0	0	1	1	0	0	0	0	0
380 23 2	TZ7	380	23	2	380	965291	12	2015	380	35	35	1	0	0	0	0	0	0	1	0	28	0	1	0.965291	0	1	0	0	0	0	0	1	0	1	1	1	1	2	0	1	0	0	0	0
415 142 2	TZ7	415	142	2	415	936545	11	2015	415	39	39	1	0	0	0	0	0	0	2	0	23	0	0	0.936545	0	0	1	0	0	0	1	0	0	1	0	0	0	2	0	1	0	0	0	0
402 5 3	TZ7	402	5	3	402	623954	9	2015	402	37	37	1	0	0	0	0	0	0	2	0	29	0	1	0.623954	0	0	1	0	0	0	0	1	0	1	0	0	0	3	0	0	1	0	0	0
332 56 1	TZ7	332	56	1	332	1086045	9	2015	332	31	31	2	0	0	0	0	0	0	1	1	37	0	1	1.08605	0	1	0	0	0	0	0	1	0	1	0	0	0	2	0	1	0	0	0	0
30 10 1	TZ7	30	10	1	30	1022617	8	2015	30	4	4	1	0	0	0	0	0	0	2	1	27	0	2	1.02262	0	0	1	0	0	0	0	0	1	1	0	0	1	3	0	0	1	0	0	0
558 79 1	TZ7	558	79	1	558	335056	11	2015	558	55	55	2	0	0	0	0	0	0	2	1	32	0	0	0.335056	0	0	1	0	0	0	1	0	0	1	1	1	0	3	0	0	1	0	0	0
30 5 2	TZ7	30	5	2	30	1022617	8	2015	30	4	4	1	0	0	0	0	0	0	1	0	26	0	0	1.02262	0	1	0	0	0	0	1	0	0	1	1	1	1	3	0	0	1	0	0	0
70 61 1	TZ7	70	61	1	70	2471385	11	2015	70	8	8	1	0	0	0	0	0	0	1	1	32	0	1	2.47139	0	1	0	0	0	0	0	1	0	1	1	0	1	3	0	0	1	0	0	0
133 76 2	TZ7	133	76	2	133	2182428	9	2015	133	13	13	1	0	0	0	0	0	0	1	0	23	0	1	2.18243	0	1	0	0	0	0	0	1	0	1	0	0	1	3	0	0	1	0	0	0
234 169 2	TZ7	234	169	2	234	734663	9	2015	234	21	21	2	0	0	0	0	0	0	1	1	22	0	1	0.734663	0	1	0	0	0	0	0	1	0	1	1	0	0	1	1	0	0	0	0	0
353 115 2	TZ7	353	115	2	353	938584	10	2015	353	33	33	1	0	0	0	0	0	0	2	0	20	0	1	0.938584	0	0	1	0	0	0	0	1	0	1	1	0	1	2	0	1	0	0	0	0
234 68 1	TZ7	234	68	1	234	734663	9	2015	234	21	21	2	0	0	0	0	0	0	1	1	34	0	1	0.734663	0	1	0	0	0	0	0	1	0	1	1	0	0	1	1	0	0	0	0	0
362 73 2	TZ7	362	73	2	362	1245266	9	2015	362	33	33	1	1	1	0	0	0	0	2	1	26	0	2	1.24527	0	0	1	0	0	0	0	0	1	1	1	1	1	3	0	0	1	0	0	0
213 167 1	TZ7	213	167	1	213	1738874	1	2016	213	19	19	1	0	0	0	0	0	0	1	1	21	0	1	1.73887	0	1	0	0	0	0	0	1	0	1	0	0	0	1	1	0	0	0	0	0
471 7 1	TZ7	471	7	1	471	488902	12	2015	471	45	45	1	0	0	0	0	0	0	1	1	25	0	1	0.488902	0	1	0	0	0	0	0	1	0	1	0	1	0	1	1	0	0	0	0	0
194 1 2	TZ7	194	1	2	194	1266245	10	2015	194	17	17	2	0	0	0	0	0	0	1	0	29	0	1	1.26625	0	1	0	0	0	0	0	1	0	1	0	1	1	2	0	1	0	0	0	0
104 58 2	TZ7	104	58	2	104	1046211	1	2016	104	12	12	1	0	0	0	0	0	0	1	0	26	0	0	1.04621	0	1	0	0	0	0	1	0	0	1	0	0	1	1	1	0	0	0	0	0
298 96 1	TZ7	298	96	1	298	1194404	12	2015	298	27	27	1	0	0	0	0	0	0	1	1	41	0	1	1.1944	0	1	0	0	0	0	0	1	0	1	0	0	0	1	1	0	0	0	0	0
531 43 2	TZ7	531	43	2	531	87812	9	2015	531	51	51	2	0	0	0	0	0	0	2	0	30	0	2	0.087812	0	0	1	0	0	0	0	0	1	0	0	0	1	2	0	1	0	0	0	0
318 37 2	TZ7	318	37	2	318	812168	8	2015	318	29	29	1	0	0	0	0	0	0	1	0	36	0	0	0.812168	0	1	0	0	0	0	1	0	0	1	1	0	1	2	0	1	0	0	0	0
132 22 2	TZ7	132	22	2	132	2425311	9	2015	132	13	13	1	0	0	0	0	0	0	2	0	25	0	2	2.42531	0	0	1	0	0	0	0	0	1	1	1	1	1	2	0	1	0	0	0	0
343 21 2	TZ7	343	21	2	343	612477	9	2015	343	31	31	1	0	0	0	0	0	0	0	0	35	0	1	0.612477	1	0	0	0	0	0	0	1	0	1	0	0	0	1	1	0	0	0	0	0
433 166 2	TZ7	433	166	2	433	622534	11	2015	433	41	41	2	0	0	0	0	0	0	1	0	36	1	0	0.622534	0	1	0	0	0	0	1	0	0	1	0	0	0	1	1	0	0	0	0	0
135 37 2	TZ7	135	37	2	135	2031323	9	2015	135	13	13	1	0	0	0	0	0	0	2	0	34	0	1	2.03132	0	0	1	0	0	0	0	1	0	1	0	0	0	3	0	0	1	0	0	0
195 39 2	TZ7	195	39	2	195	1024128	10	2015	195	17	17	1	0	0	0	0	0	0	1	0	18	0	0	1.02413	0	1	0	0	0	0	1	0	0	1	0	0	1	2	0	1	0	0	0	0
256 84 2	TZ7	256	84	2	256	1148574	9	2015	256	23	23	2	0	0	0	0	0	0	2	0	26	0	2	1.14857	0	0	1	0	0	0	0	0	1	1	1	1	1	3	0	0	1	0	0	0
471 53 2	TZ7	471	53	2	471	488902	12	2015	471	45	45	1	0	0	0	0	0	0	2	0	22	0	1	0.488902	0	0	1	0	0	0	0	1	0	1	1	0	0	1	1	0	0	0	0	0
563 69 2	TZ7	563	69	2	563	253289	10	2015	563	55	55	2	0	0	0	0	0	0	2	0	26	0	0	0.253289	0	0	1	0	0	0	1	0	0	1	1	0	1	3	0	0	1	0	0	0
43 40 2	TZ7	43	40	2	43	761074	9	2015	43	6	6	1	0	0	0	0	0	0	1	0	24	0	0	0.761074	0	1	0	0	0	0	1	0	0	1	1	0	0	1	1	0	0	0	0	0
508 195 2	TZ7	508	195	2	508	935757	12	2015	508	49	49	1	0	0	0	0	0	0	1	0	33	0	1	0.935757	0	1	0	0	0	0	0	1	0	1	0	0	1	1	1	0	0	0	0	0
380 53 2	TZ7	380	53	2	380	965291	12	2015	380	35	35	1	0	0	0	0	0	0	1	0	19	0	0	0.965291	0	1	0	0	0	0	1	0	0	1	0	1	1	2	0	1	0	0	0	0
459 3 2	TZ7	459	3	2	459	532999	11	2015	459	43	43	1	0	0	0	0	0	0	1	0	29	0	1	0.532999	0	1	0	0	0	0	0	1	0	1	1	0	0	1	1	0	0	0	0	0
256 2 2	TZ7	256	2	2	256	1148574	9	2015	256	23	23	1	0	0	0	0	0	0	2	0	36	0	2	1.14857	0	0	1	0	0	0	0	0	1	1	1	0	1	3	0	0	1	0	0	0
27 125 2	TZ7	27	125	2	27	2374286	8	2015	27	4	4	1	0	0	0	0	0	0	1	0	40	1	1	2.37429	0	1	0	0	0	0	0	1	0	1	0	0	1	3	0	0	1	0	0	0
476 97 2	TZ7	476	97	2	476	207997	1	2016	476	45	45	1	0	0	0	0	0	0	1	0	23	0	1	0.207997	0	1	0	0	0	0	0	1	0	0	0	0	1	1	1	0	0	0	0	0
119 11 2	TZ7	119	11	2	119	1163612	10	2015	119	12	12	1	0	0	0	0	0	0	2	0	23	0	1	1.16361	0	0	1	0	0	0	0	1	0	1	1	1	1	3	0	0	1	0	0	0
145 18 2	TZ7	145	18	2	145	3701523	9	2015	145	13	13	1	0	0	0	0	0	0	1	0	22	0	1	3.70152	0	1	0	0	0	0	0	1	0	1	1	0	1	3	0	0	1	0	0	0
29 223 2	TZ7	29	223	2	29	937088	8	2015	29	4	4	1	0	0	0	0	0	0	1	0	26	0	1	0.937088	0	1	0	0	0	0	0	1	0	1	1	0	0	3	0	0	1	0	0	0
514 2 2	TZ7	514	2	2	514	671004	12	2015	514	49	49	1	0	0	0	0	0	0	1	0	36	1	1	0.671004	0	1	0	0	0	0	0	1	0	1	0	0	1	1	1	0	0	0	0	0
516 26 2	TZ7	516	26	2	516	818898	12	2015	516	49	49	1	0	0	0	0	0	0	1	0	26	0	1	0.818898	0	1	0	0	0	0	0	1	0	1	1	0	1	1	1	0	0	0	0	0
446 109 2	TZ7	446	109	2	446	507255	9	2015	446	43	43	1	0	0	0	0	0	0	1	0	28	0	1	0.507255	0	1	0	0	0	0	0	1	0	1	0	1	1	3	0	0	1	0	0	0
60 293 2	TZ7	60	293	2	60	1341831	8	2015	60	6	6	2	0	0	0	0	0	0	1	0	33	0	1	1.34183	0	1	0	0	0	0	0	1	0	0	0	0	0	1	1	0	0	0	0	0
520 283 2	TZ7	520	283	2	520	1178765	1	2016	520	49	49	2	1	0	1	0	0	0	1	0	20	0	0	1.17877	0	1	0	0	0	0	1	0	0	1		0	0	1	1	0	0	0	0	0
208 80 2	TZ7	208	80	2	208	726426	1	2016	208	19	19	1	0	0	0	0	0	0	2	0	22	0	1	0.726426	0	0	1	0	0	0	0	1	0	1	1	1	0	3	0	0	1	0	0	0
298 73 2	TZ7	298	73	2	298	1194404	12	2015	298	27	27	1	0	0	0	0	0	0	0	0	39	1	1	1.1944	1	0	0	0	0	0	0	1	0	1	0	0	1	2	0	1	0	0	0	0
145 51 2	TZ7	145	51	2	145	3701523	9	2015	145	13	13	1	0	0	0	0	0	0	1	0	30	0	1	3.70152	0	1	0	0	0	0	0	1	0	1	0	1	1	3	0	0	1	0	0	0
362 10 2	TZ7	362	10	2	362	1245266	9	2015	362	33	33	1	0	0	0	0	0	0	2	0	25	0	1	1.24527	0	0	1	0	0	0	0	1	0	1	1	1	1	3	0	0	1	0	0	0
233 49 2	TZ7	233	49	2	233	932713	9	2015	233	21	21	1	0	0	0	0	0	0	1	0	33	0	1	0.932713	0	1	0	0	0	0	0	1	0	1	1	0	1	3	0	0	1	0	0	0
104 41 2	TZ7	104	41	2	104	1046211	1	2016	104	12	12	2	0	0	0	0	0	0	1	0	19	0	1	1.04621	0	1	0	0	0	0	0	1	0	1	0	0	1	1	1	0	0	0	0	0
112 39 2	TZ7	112	39	2	112	878901	1	2016	112	12	12	1	0	0	0	0	0	0	0	0	27	0	1	0.878901	1	0	0	0	0	0	0	1	0	1	1	0	0	1	1	0	0	0	0	0
155 40 2	TZ7	155	40	2	155	1906690	9	2015	155	13	13	1	0	0	0	0	0	0	1	0	24	0	0	1.90669	0	1	0	0	0	0	1	0	0	1	1	0	1	2	0	1	0	0	0	0
43 62 2	TZ7	43	62	2	43	761074	9	2015	43	6	6	1	0	0	0	0	0	0	1	0	35	1	1	0.761074	0	1	0	0	0	0	0	1	0	0	0	0	0	1	1	0	0	0	0	0
471 88 2	TZ7	471	88	2	471	488902	12	2015	471	45	45	2	0	0	0	0	0	0	1	0	24	0	1	0.488902	0	1	0	0	0	0	0	1	0	1	0	0	0	1	1	0	0	0	0	0
467 125 3	TZ7	467	125	3	467	346489	12	2015	467	45	45	1	0	0	0	0	0	0	1	0	21	0	1	0.346489	0	1	0	0	0	0	0	1	0	1	0	0	0	1	1	0	0	0	0	0
538 12 1	TZ7	538	12	1	538	76075	10	2015	538	51	51	2	0	0	0	0	0	0	2	1	36	1	1	0.076075	0	0	1	0	0	0	0	1	0	1	0	0	1	1	1	0	0	0	0	0
286 209 4	TZ7	286	209	4	286	1356708	1	2016	286	27	27	3	1	1	0	0	0	0	1	0	32	1	1	1.35671	0	1	0	0	0	0	0	1	0	1	0	0	1	1	1	0	0	0	0	0
608 9 2	TZ7	608	9	2	608	329424	12	2015	608	59	59	2	0	0	0	0	0	0	1	0	35	1	0	0.329424	0	1	0	0	0	0	1	0	0	1	0	0	1	1	1	0	0	0	0	0
30 25 1	TZ7	30	25	1	30	1022617	8	2015	30	4	4	1	0	0	0	0	0	0	2	1	29	0	2	1.02262	0	0	1	0	0	0	0	0	1	1	1	0	1	3	0	0	1	0	0	0
15 347 1	TZ7	15	347	1	15	1937036	10	2015	15	2	2	1	0	0	0	0	0	0	0	1	35	0	1	1.93704	1	0	0	0	0	0	0	1	0	1	0	0	1	1	1	0	0	0	0	0
276 5 1	TZ7	276	5	1	276	581322	1	2016	276	25	25	1	0	0	0	0	0	0	1	1	31	0	1	0.581322	0	1	0	0	0	0	0	1	0	1	1	0	0	2	0	1	0	0	0	0
444 90 1	TZ7	444	90	1	444	742558	10	2015	444	41	41	1	0	0	0	0	0	0	1	1	33	0	1	0.742558	0	1	0	0	0	0	0	1	0	1	1	0	0	1	1	0	0	0	0	0
276 9 4	TZ7	276	9	4	276	581322	1	2016	276	25	25	1	0	0	0	0	0	0	2	0	31	0	2	0.581322	0	0	1	0	0	0	0	0	1	1	1	0	1	2	0	1	0	0	0	0
101 99 2	TZ7	101	99	2	101	1463600	12	2015	101	10	10	1	0	0	0	0	0	0	1	0	25	0	2	1.4636	0	1	0	0	0	0	0	0	1	0	0	0	1	2	0	1	0	0	0	0
545 15 2	TZ7	545	15	2	545	43848	12	2015	545	53	53	1	0	0	0	0	0	0	2	0	39	0	0	0.043848	0	0	1	0	0	0	1	0	0	1	0	0	1	2	0	1	0	0	0	0
104 3 1	TZ7	104	3	1	104	1046211	1	2016	104	12	12	1	0	0	0	0	0	0	1	1	27	0	1	1.04621	0	1	0	0	0	0	0	1	0	1	1	0	0	1	1	0	0	0	0	0
318 78 2	TZ7	318	78	2	318	812168	8	2015	318	29	29	1	0	0	0	0	0	0	2	0	23	0	1	0.812168	0	0	1	0	0	0	0	1	0	1	1	0	1	1	1	0	0	0	0	0
459 29 2	TZ7	459	29	2	459	532999	11	2015	459	43	43	1	0	0	0	0	0	0	1	0	33	0	1	0.532999	0	1	0	0	0	0	0	1	0	1	1	0	0	1	1	0	0	0	0	0
152 20 2	TZ7	152	20	2	152	1020813	9	2015	152	13	13	1	0	0	0	0	0	0	1	0	29	0	1	1.02081	0	1	0	0	0	0	0	1	0	1	1	0	1	2	0	1	0	0	0	0
558 84 2	TZ7	558	84	2	558	335056	11	2015	558	55	55	3	0	0	0	0	0	0	2	0	36	0	2	0.335056	0	0	1	0	0	0	0	0	1	1	0	0	0	2	0	1	0	0	0	0
567 7 2	TZ7	567	7	2	567	310989	10	2015	567	55	55	1	0	0	0	0	0	0	2	0	43	0	1	0.310989	0	0	1	0	0	0	0	1	0	1	0	0	1	3	0	0	1	0	0	0
150 13 2	TZ7	150	13	2	150	1889469	9	2015	150	13	13	1	0	0	0	0	0	0	1	0	47	1	1	1.88947	0	1	0	0	0	0	0	1	0	1	1	0	0	3	0	0	1	0	0	0
148 122 1	TZ7	148	122	1	148	1759476	9	2015	148	13	13	1	0	0	0	0	0	0	1	1	36	0	1	1.75948	0	1	0	0	0	0	0	1	0	1	1	0	1	1	1	0	0	0	0	0
123 10 2	TZ7	123	10	2	123	1590725	9	2015	123	13	13	2	0	0	0	0	0	0	1	0	19	0	0	1.59072	0	1	0	0	0	0	1	0	0	1	0	0	0	1	1	0	0	0	0	0
94 38 1	TZ7	94	38	1	94	1823299	11	2015	94	10	10	1	0	0	0	0	0	0	1	1	46	0	0	1.8233	0	1	0	0	0	0	1	0	0	1	1	0	1	2	0	1	0	0	0	0
391 37 1	TZ7	391	37	1	391	1897556	9	2015	391	37	37	1	0	0	0	0	0	0	2	1	24	0	1	1.89756	0	0	1	0	0	0	0	1	0	1	0	0	1	2	0	1	0	0	0	0
136 42 2	TZ7	136	42	2	136	2597223	9	2015	136	13	13	1	0	0	0	0	0	0	1	0	31	0	2	2.59722	0	1	0	0	0	0	0	0	1	1	1	1	0	3	0	0	1	0	0	0
254 42 2	TZ7	254	42	2	254	1964192	9	2015	254	23	23	1	0	0	0	0	0	0	1	0	49	1	0	1.96419	0	1	0	0	0	0	1	0	0	0	0	0	0	1	1	0	0	0	0	0
343 37 2	TZ7	343	37	2	343	612477	9	2015	343	31	31	2	0	0	0	0	0	0	1	0	25	0	1	0.612477	0	1	0	0	0	0	0	1	0	1	1	0	1	1	1	0	0	0	0	0
33 81 2	TZ7	33	81	2	33	985549	11	2015	33	4	4	1	0	0	0	0	0	0	2	0	29	0	1	0.985549	0	0	1	0	0	0	0	1	0	1	1	1	1	3	0	0	1	0	0	0
146 55 2	TZ7	146	55	2	146	1274346	9	2015	146	13	13	1	0	0	0	0	0	0	1	0	31	0	1	1.27435	0	1	0	0	0	0	0	1	0	1	1	0	1	1	1	0	0	0	0	0
463 87 2	TZ7	463	87	2	463	673145	9	2015	463	43	43	1	0	0	0	0	0	0	2	0	22	0	1	0.673145	0	0	1	0	0	0	0	1	0	1	1	0	0	3	0	0	1	0	0	0
127 44 1	TZ7	127	44	1	127	1830423	9	2015	127	13	13	2	0	0	0	0	0	0	1	1	28	0	1	1.83042	0	1	0	0	0	0	0	1	0	1	1	1	1	1	1	0	0	0	0	0
586 195 2	TZ7	586	195	2	586	207891	9	2015	586	57	57	2	0	0	0	0	0	0	2	0	30	0	1	0.207891	0	0	1	0	0	0	0	1	0	1	0	0	0	3	0	0	1	0	0	0
463 536 2	TZ7	463	536	2	463	673145	9	2015	463	43	43	1	1	1	0	0	0	0	2	1	41	0	1	0.673145	0	0	1	0	0	0	0	1	0	1	1	0	1	3	0	0	1	0	0	0
468 60 1	TZ7	468	60	1	468	186435	12	2015	468	45	45	1	0	0	0	0	0	0	1	1	31	0	1	0.186435	0	1	0	0	0	0	0	1	0	1	0	0	1	2	0	1	0	0	0	0
149 35 2	TZ7	149	35	2	149	1749071	9	2015	149	13	13	1	0	0	0	0	0	0	1	0	37	0	1	1.74907	0	1	0	0	0	0	0	1	0	1	1	0	0	2	0	1	0	0	0	0
362 163 1	TZ7	362	163	1	362	1245266	9	2015	362	33	33	1	0	0	0	0	0	0	1	1	35	0	1	1.24527	0	1	0	0	0	0	0	1	0	1	1	0	0	3	0	0	1	0	0	0
140 22 2	TZ7	140	22	2	140	1514833	9	2015	140	13	13	1	0	0	0	0	0	0	2	0	34	0	2	1.51483	0	0	1	0	0	0	0	0	1	1	0	0	1	3	0	0	1	0	0	0
150 9 2	TZ7	150	9	2	150	1889469	9	2015	150	13	13	1	0	0	0	0	0	0	1	0	30	0	2	1.88947	0	1	0	0	0	0	0	0	1	1	0	0	0	1	1	0	0	0	0	0
323 24 1	TZ7	323	24	1	323	613149	11	2015	323	31	31	1	0	0	0	0	0	0	2	1	28	0	2	0.613149	0	0	1	0	0	0	0	0	1	1	0	0	0	3	0	0	1	0	0	0
125 51 1	TZ7	125	51	1	125	1432505	9	2015	125	13	13	1	0	0	0	0	0	0	1	1	32	0	2	1.43251	0	1	0	0	0	0	0	0	1	1	0	0	1	2	0	1	0	0	0	0
239 99 2	TZ7	239	99	2	239	762291	1	2016	239	21	21	1	0	0	0	0	0	0	1	0	29	0	1	0.762291	0	1	0	0	0	0	0	1	0	1	0	0	0	2	0	1	0	0	0	0
505 84 2	TZ7	505	84	2	505	289541	2	2016	505	47	47	1	0	0	0	0	0	0	1	0	25	0	1	0.289541	0	1	0	0	0	0	0	1	0	0	0	0	0	2	0	1	0	0	0	0
143 33 2	TZ7	143	33	2	143	1727591	10	2015	143	13	13	1	0	0	0	0	0	0	1	0	26	0	1	1.72759	0	1	0	0	0	0	0	1	0	1	0	0	1	2	0	1	0	0	0	0
122 13 2	TZ7	122	13	2	122	2288030	9	2015	122	13	13	1	0	0	0	0	0	0	1	0	38	0	1	2.28803	0	1	0	0	0	0	0	1	0	1	1	0	1	3	0	0	1	0	0	0
468 2 2	TZ7	468	2	2	468	186435	12	2015	468	45	45	1	0	0	0	0	0	0	1	0	26	0	0	0.186435	0	1	0	0	0	0	1	0	0	1	1	0	1	2	0	1	0	0	0	0
311 31 1	TZ7	311	31	1	311	467719	10	2015	311	29	29	2	0	0	0	0	0	0	1	1	25	0	0	0.467719	0	1	0	0	0	0	1	0	0	1	0	0	1	1	1	0	0	0	0	0
408 58 5	TZ7	408	58	5	408	987047	9	2015	408	39	39	2	0	0	0	0	0	0	2	0	21	0	1	0.987047	0	0	1	0	0	0	0	1	0	1	0	0	1	1	1	0	0	0	0	0
156 27 2	TZ7	156	27	2	156	1799916	9	2015	156	13	13	1	0	0	0	0	0	0	1	0	19	0	0	1.79992	0	1	0	0	0	0	1	0	0	1	0	0	1	3	0	0	1	0	0	0
400 4 2	TZ7	400	4	2	400	1794023	9	2015	400	37	37	1	0	0	0	0	0	0	2	0	23	0	2	1.79402	0	0	1	0	0	0	0	0	1	1	0	0	1	3	0	0	1	0	0	0
516 139 2	TZ7	516	139	2	516	818898	12	2015	516	49	49	2	0	0	0	0	0	0	2	0	23	0	1	0.818898	0	0	1	0	0	0	0	1	0	1	0	0	1	2	0	1	0	0	0	0
463 457 2	TZ7	463	457	2	463	673145	9	2015	463	43	43	2	0	0	0	0	0	0	2	0	24	0	2	0.673145	0	0	1	0	0	0	0	0	1	1	1	1	0	3	0	0	1	0	0	0
141 4 2	TZ7	141	4	2	141	1438189	10	2015	141	13	13	2	0	0	0	0	0	0	1	0	22	0	0	1.43819	0	1	0	0	0	0	1	0	0	1	1	0	1	2	0	1	0	0	0	0
446 25 2	TZ7	446	25	2	446	507255	9	2015	446	43	43	1	0	0	0	0	0	0	1	0	34	0	1	0.507255	0	1	0	0	0	0	0	1	0	1	0	0	0	2	0	1	0	0	0	0
467 25 2	TZ7	467	25	2	467	346489	12	2015	467	45	45	1	0	0	0	0	0	0	2	0	26	0	1	0.346489	0	0	1	0	0	0	0	1	0	1	1	0	1	2	0	1	0	0	0	0
459 51 2	TZ7	459	51	2	459	532999	11	2015	459	43	43	1	0	0	0	0	0	0	1	0	25	0	1	0.532999	0	1	0	0	0	0	0	1	0	1	1	1	0	1	1	0	0	0	0	0
128 39 2	TZ7	128	39	2	128	1766198	9	2015	128	13	13	2	0	0	0	0	0	0	1	0	22	0	0	1.7662	0	1	0	0	0	0	1	0	0	1	0	0	1	2	0	1	0	0	0	0
71 116 2	TZ7	71	116	2	71	2173923	12	2015	71	8	8	1	0	0	0	0	0	0	1	0	42	0	2	2.17392	0	1	0	0	0	0	0	0	1	1	1	1	1	3	0	0	1	0	0	0
232 113 1	TZ7	232	113	1	232	1517452	9	2015	232	21	21	2	0	0	0	0	0	0	1	1	34	0	1	1.51745	0	1	0	0	0	0	0	1	0	1	1	1	0	1	1	0	0	0	0	0
568 2 2	TZ7	568	2	2	568	305791	11	2015	568	55	55	1	0	0	0	0	0	0	2	0	34	0	2	0.305791	0	0	1	0	0	0	0	0	1	1	1	0	1	3	0	0	1	0	0	0
95 182 2	TZ7	95	182	2	95	1866711	12	2015	95	10	10	1	0	0	0	0	0	0	2	0	31	0	1	1.86671	0	0	1	0	0	0	0	1	0	1	1	0	1	3	0	0	1	0	0	0
391 76 2	TZ7	391	76	2	391	1897556	9	2015	391	37	37	2	0	0	0	0	0	0	1	0	21	0	0	1.89756	0	1	0	0	0	0	1	0	0	0	0	0	0	2	0	1	0	0	0	0
286 32 2	TZ7	286	32	2	286	1356708	1	2016	286	27	27	2	0	0	0	0	0	0	0	0	25	0	0	1.35671	1	0	0	0	0	0	1	0	0	1	0	0	1	1	1	0	0	0	0	0
401 67 1	TZ7	401	67	1	401	1536955	9	2015	401	37	37	1	0	0	0	0	0	0	2	1	31	0	1	1.53695	0	0	1	0	0	0	0	1	0	1	1	0	1	2	0	1	0	0	0	0
141 15 2	TZ7	141	15	2	141	1438189	10	2015	141	13	13	1	0	0	0	0	0	0	1	0	23	0	1	1.43819	0	1	0	0	0	0	0	1	0	1	1	0	0	3	0	0	1	0	0	0
372 90 2	TZ7	372	90	2	372	1064157	12	2015	372	35	35	1	0	0	0	0	0	0	1	0	25	0	1	1.06416	0	1	0	0	0	0	0	1	0	1	1	0	0	1	1	0	0	0	0	0
316 20 2	TZ7	316	20	2	316	480371	11	2015	316	29	29	1	0	0	0	0	0	0	1	0	33	0	1	0.480371	0	1	0	0	0	0	0	1	0	1	0	0	0	1	1	0	0	0	0	0
213 21 2	TZ7	213	21	2	213	1738874	1	2016	213	19	19	2	0	0	0	0	0	0	1	0	25	0	0	1.73887	0	1	0	0	0	0	1	0	0	1	0	0	0	1	1	0	0	0	0	0
558 69 2	TZ7	558	69	2	558	335056	11	2015	558	55	55	2	0	0	0	0	0	0	2	0	28	0	1	0.335056	0	0	1	0	0	0	0	1	0	1	0	0	1	3	0	0	1	0	0	0
134 47 2	TZ7	134	47	2	134	1118592	9	2015	134	13	13	1	0	0	0	0	0	0	2	0	31	0	2	1.11859	0	0	1	0	0	0	0	0	1	1	1	1	1	3	0	0	1	0	0	0
531 24 2	TZ7	531	24	2	531	87812	9	2015	531	51	51	1	0	0	0	0	0	0	0	0	39	1	2	0.087812	1	0	0	0	0	0	0	0	1	1	0	0	0	2	0	1	0	0	0	0
579 114 2	TZ7	579	114	2	579	199351	9	2015	579	57	57	2	0	0	0	0	0	0	1	0	36	1	2	0.199351	0	1	0	0	0	0	0	0	1	1	0	0	0	1	1	0	0	0	0	0
115 47 2	TZ7	115	47	2	115	496951	2	2016	115	12	12	1	0	0	0	0	0	0	0	0	35	0	1	0.496951	1	0	0	0	0	0	0	1	0	1	1	0	1	1	1	0	0	0	0	0
94 84 1	TZ7	94	84	1	94	1823299	11	2015	94	10	10	1	0	0	0	0	0	0	1	1	23	0	1	1.8233	0	1	0	0	0	0	0	1	0	1	1	0	1	3	0	0	1	0	0	0
60 127 2	TZ7	60	127	2	60	1341831	8	2015	60	6	6	1	0	0	0	0	0	0	1	0	26	0	1	1.34183	0	1	0	0	0	0	0	1	0	1	1	1	1	1	1	0	0	0	0	0
418 25 2	TZ7	418	25	2	418	773891	9	2015	418	39	39	2	0	0	0	0	0	0	1	0	32	0	1	0.773891	0	1	0	0	0	0	0	1	0	1	0	0	0	2	0	1	0	0	0	0
420 116 1	TZ7	420	116	1	420	988756	10	2015	420	39	39	1	0	0	0	0	0	0	1	1	28	0	1	0.988756	0	1	0	0	0	0	0	1	0	0	0	0	0	1	1	0	0	0	0	0
401 20 3	TZ7	401	20	3	401	1536955	9	2015	401	37	37	1	0	0	0	0	0	0	1	0	31	0	1	1.53695	0	1	0	0	0	0	0	1	0	0	0	0	0	1	1	0	0	0	0	0
372 16 2	TZ7	372	16	2	372	1064157	12	2015	372	35	35	1	0	0	0	0	0	0	1	0	29	0	1	1.06416	0	1	0	0	0	0	0	1	0	1	1	0	1	2	0	1	0	0	0	0
494 46 2	TZ7	494	46	2	494	266798	1	2016	494	47	47	1	0	0	0	0	0	0	1	0	39	1	1	0.266798	0	1	0	0	0	0	0	1	0	0	0	0	1	1	1	0	0	0	0	0
568 9 2	TZ7	568	9	2	568	305791	11	2015	568	55	55	1	0	0	0	0	0	0	2	0	39	0	2	0.305791	0	0	1	0	0	0	0	0	1	1	1	0	1	3	0	0	1	0	0	0
29 245 1	TZ7	29	245	1	29	937088	8	2015	29	4	4	2	0	0	0	0	0	0	2	1	27	0	1	0.937088	0	0	1	0	0	0	0	1	0	1	1	0	1	2	0	1	0	0	0	0
101 217 2	TZ7	101	217	2	101	1463600	12	2015	101	10	10	1	0	0	0	0	0	0	1	0	29	0	1	1.4636	0	1	0	0	0	0	0	1	0	1	0	0	1	3	0	0	1	0	0	0
195 59 4	TZ7	195	59	4	195	1024128	10	2015	195	17	17	1	0	0	0	0	0	0	1	0	26	0	0	1.02413	0	1	0	0	0	0	1	0	0	1	1	1	1	2	0	1	0	0	0	0
390 198 2	TZ7	390	198	2	390	2615230	9	2015	390	37	37	1	0	0	0	0	0	0	1	0	41	1	0	2.61523	0	1	0	0	0	0	1	0	0	0	0	0	1	1	1	0	0	0	0	0
360 352 2	TZ7	360	352	2	360	986216	9	2015	360	33	33	1	0	0	0	0	0	0	1	0	20	0	0	0.986216	0	1	0	0	0	0	1	0	0	1	0	1	1	2	0	1	0	0	0	0
149 6 2	TZ7	149	6	2	149	1749071	9	2015	149	13	13	1	0	0	0	0	0	0	2	0	29	0	1	1.74907	0	0	1	0	0	0	0	1	0	1	0	1	1	3	0	0	1	0	0	0
156 21 1	TZ7	156	21	1	156	1799916	9	2015	156	13	13	1	0	0	0	0	0	0	1	1	30	0	1	1.79992	0	1	0	0	0	0	0	1	0	1	0	1	0	3	0	0	1	0	0	0
268 143 2	TZ7	268	143	2	268	713858	1	2016	268	25	25	1	0	0	0	0	0	0	1	0	26	0	1	0.713858	0	1	0	0	0	0	0	1	0	1	1	0	0	2	0	1	0	0	0	0
71 97 2	TZ7	71	97	2	71	2173923	12	2015	71	8	8	1	0	0	0	0	0	0	1	0	35	0	1	2.17392	0	1	0	0	0	0	0	1	0	1	0	0	0	3	0	0	1	0	0	0
136 37 2	TZ7	136	37	2	136	2597223	9	2015	136	13	13	1	0	0	0	0	0	0	2	0	28	0	0	2.59722	0	0	1	0	0	0	1	0	0	1	1	1	1	2	0	1	0	0	0	0
133 36 2	TZ7	133	36	2	133	2182428	9	2015	133	13	13	1	0	0	0	0	0	0	1	0	30	0	0	2.18243	0	1	0	0	0	0	1	0	0	1	1	0	0	3	0	0	1	0	0	0
317 31 1	TZ7	317	31	1	317	582850	9	2015	317	29	29	1	0	0	0	0	0	0	1	1	34	0	1	0.58285	0	1	0	0	0	0	0	1	0	1	0	0	0	1	1	0	0	0	0	0
568 43 2	TZ7	568	43	2	568	305791	11	2015	568	55	55	1	0	0	0	0	0	0	2	0	24	0	1	0.305791	0	0	1	0	0	0	0	1	0	0	0	0	1	1	1	0	0	0	0	0
467 82 3	TZ7	467	82	3	467	346489	12	2015	467	45	45	1	0	0	0	0	0	0	1	0	23	0	2	0.346489	0	1	0	0	0	0	0	0	1	1	1	0	1	2	0	1	0	0	0	0
567 39 2	TZ7	567	39	2	567	310989	10	2015	567	55	55	1	0	0	0	0	0	0	0	0	40	1	1	0.310989	1	0	0	0	0	0	0	1	0	1	0	0	1	3	0	0	1	0	0	0
143 44 1	TZ7	143	44	1	143	1727591	10	2015	143	13	13	1	0	0	0	0	0	0	2	1	31	0	1	1.72759	0	0	1	0	0	0	0	1	0	1	1	1	1	3	0	0	1	0	0	0
390 17 2	TZ7	390	17	2	390	2615230	9	2015	390	37	37	2	0	0	0	0	0	0	1	0	19	0	0	2.61523	0	1	0	0	0	0	1	0	0	0	0	0	1	1	1	0	0	0	0	0
47 117 3	TZ7	47	117	3	47	826334	10	2015	47	6	6	2	0	0	0	0	0	0	1	0	19	0	1	0.826334	0	1	0	0	0	0	0	1	0	1	0	0	1	1	1	0	0	0	0	0
157 15 2	TZ7	157	15	2	157	2903430	9	2015	157	13	13	2	0	0	0	0	0	0	1	0	40	0	0	2.90343	0	1	0	0	0	0	1	0	0	1	1	0	1	1	1	0	0	0	0	0
123 13 2	TZ7	123	13	2	123	1590725	9	2015	123	13	13	1	0	0	0	0	0	0	1	0	35	0	1	1.59072	0	1	0	0	0	0	0	1	0	1	0	0	0	2	0	1	0	0	0	0
3 150 2	TZ7	3	150	2	3	1313899	11	2015	3	2	2	3	0	0	0	0	0	0	1	0	28	0	1	1.3139	0	1	0	0	0	0	0	1	0	1	1	0	0	1	1	0	0	0	0	0
26 90 2	TZ7	26	90	2	26	1011262	8	2015	26	4	4	2	0	0	0	0	0	0	1	0	33	0	2	1.01126	0	1	0	0	0	0	0	0	1	1	1	1	1	3	0	0	1	0	0	0
372 105 2	TZ7	372	105	2	372	1064157	12	2015	372	35	35	1	0	0	0	0	0	0	1	0	27	0	1	1.06416	0	1	0	0	0	0	0	1	0	1	0	0	1	2	0	1	0	0	0	0
570 49 2	TZ7	570	49	2	570	383958	9	2015	570	55	55	1	0	0	0	0	0	0	2	0	26	0	1	0.383958	0	0	1	0	0	0	0	1	0	1	0	0	1	3	0	0	1	0	0	0
402 43 1	TZ7	402	43	1	402	623954	9	2015	402	37	37	1	0	0	0	0	0	0	2	1	34	1	1	0.623954	0	0	1	0	0	0	0	1	0	1	0	1	0	3	0	0	1	0	0	0
3 444 1	TZ7	3	444	1	3	1313899	11	2015	3	2	2	1	0	0	0	0	0	0	1	1	46	0	1	1.3139	0	1	0	0	0	0	0	1	0	1	1	1	1	1	1	0	0	0	0	0
516 102 2	TZ7	516	102	2	516	818898	12	2015	516	49	49	1	0	0	0	0	0	0	1	0	29	0	1	0.818898	0	1	0	0	0	0	0	1	0	1	0	0	0	1	1	0	0	0	0	0
545 44 2	TZ7	545	44	2	545	43848	12	2015	545	53	53	2	0	0	0	0	0	0	2	0	24	0	0	0.043848	0	0	1	0	0	0	1	0	0	0	0	0	1	1	1	0	0	0	0	0
418 19 2	TZ7	418	19	2	418	773891	9	2015	418	39	39	1	0	0	0	0	0	0	2	0	22	0	1	0.773891	0	0	1	0	0	0	0	1	0	1	0	0	1	2	0	1	0	0	0	0
239 12 1	TZ7	239	12	1	239	762291	1	2016	239	21	21	1	0	0	0	0	0	0	1	1	34	0	1	0.762291	0	1	0	0	0	0	0	1	0	1	0	0	0	1	1	0	0	0	0	0
379 7 2	TZ7	379	7	2	379	1454797	12	2015	379	35	35	1	0	0	0	0	0	0	2	0	33	0	1	1.4548	0	0	1	0	0	0	0	1	0	1	0	0	1	3	0	0	1	0	0	0
156 8 1	TZ7	156	8	1	156	1799916	9	2015	156	13	13	1	0	0	0	0	0	0	2	1	33	0	2	1.79992	0	0	1	0	0	0	0	0	1	1	1	0	1	3	0	0	1	0	0	0
345 80 2	TZ7	345	80	2	345	1024375	9	2015	345	33	33	1	0	0	0	0	0	0	1	0	33	0	1	1.02437	0	1	0	0	0	0	0	1	0	1	1	1	1	1	1	0	0	0	0	0
295 109 1	TZ7	295	109	1	295	1269857	1	2016	295	27	27	1	0	0	0	0	0	0	1	1	21	0	1	1.26986	0	1	0	0	0	0	0	1	0	1	1	0	0	1	1	0	0	0	0	0
433 48 2	TZ7	433	48	2	433	622534	11	2015	433	41	41	2	0	0	0	0	0	0	2	0	22	0	0	0.622534	0	0	1	0	0	0	1	0	0	0	0	0	0	2	0	1	0	0	0	0
29 39 1	TZ7	29	39	1	29	937088	8	2015	29	4	4	1	0	0	0	0	0	0	2	1	27	0	0	0.937088	0	0	1	0	0	0	1	0	0	1	0	1	0	3	0	0	1	0	0	0
385 27 1	TZ7	385	27	1	385	1974761	10	2015	385	37	37	2	0	0	0	0	0	0	1	1	34	0	1	1.97476	0	1	0	0	0	0	0	1	0	0	0	0	0	1	1	0	0	0	0	0
391 93 2	TZ7	391	93	2	391	1897556	9	2015	391	37	37	1	0	0	0	0	0	0	2	0	23	0	0	1.89756	0	0	1	0	0	0	1	0	0	1	1	0	1	3	0	0	1	0	0	0
204 23 2	TZ7	204	23	2	204	699919	12	2015	204	19	19	1	0	0	0	0	0	0	1	0	29	0	2	0.699919	0	1	0	0	0	0	0	0	1	1	0	0	0	1	1	0	0	0	0	0
402 19 1	TZ7	402	19	1	402	623954	9	2015	402	37	37	1	0	0	0	0	0	0	2	1	30	0	0	0.623954	0	0	1	0	0	0	1	0	0	1	1	0	1	3	0	0	1	0	0	0
115 13 1	TZ7	115	13	1	115	496951	2	2016	115	12	12	1	0	0	0	0	0	0	2	1	24	0	2	0.496951	0	0	1	0	0	0	0	0	1	1	0	0	0	3	0	0	1	0	0	0
419 113 2	TZ7	419	113	2	419	775515	9	2015	419	39	39	2	0	0	0	0	0	0	1	0	33	0	1	0.775515	0	1	0	0	0	0	0	1	0	1	0	0	0	3	0	0	1	0	0	0
138 60 2	TZ7	138	60	2	138	1641069	9	2015	138	13	13	1	0	0	0	0	0	0	1	1	20	0	1	1.64107	0	1	0	0	0	0	0	1	0	1	1	0	1	1	1	0	0	0	0	0
390 147 2	TZ7	390	147	2	390	2615230	9	2015	390	37	37	1	0	0	0	0	0	0	2	0	35	0	1	2.61523	0	0	1	0	0	0	0	1	0	1	0	0	1	3	0	0	1	0	0	0
139 30 2	TZ7	139	30	2	139	1063389	9	2015	139	13	13	1	0	0	0	0	0	0	2	0	34	0	2	1.06339	0	0	1	0	0	0	0	0	1	1	0	0	1	3	0	0	1	0	0	0
408 107 2	TZ7	408	107	2	408	987047	9	2015	408	39	39	3	0	0	0	0	0	0	1	0	22	0	0	0.987047	0	1	0	0	0	0	1	0	0	1	1	0	0	1	1	0	0	0	0	0
445 77 2	TZ7	445	77	2	445	439098	10	2015	445	41	41	1	0	0	0	0	0	0	1	0	24	0	0	0.439098	0	1	0	0	0	0	1	0	0	1	1	0	1	1	1	0	0	0	0	0
49 49 2	TZ7	49	49	2	49	1335620	10	2015	49	6	6	2	0	0	0	0	0	0	1	0	39	1	1	1.33562	0	1	0	0	0	0	0	1	0	1	1	0	1	1	1	0	0	0	0	0
268 34 1	TZ7	268	34	1	268	713858	1	2016	268	25	25	1	0	0	0	0	0	0	1	1	19	0	1	0.713858	0	1	0	0	0	0	0	1	0	1	1	0	1	1	1	0	0	0	0	0
563 49 2	TZ7	563	49	2	563	253289	10	2015	563	55	55	2	0	0	0	0	0	0	2	0	37	1	1	0.253289	0	0	1	0	0	0	0	1	0	1	0	0	1	3	0	0	1	0	0	0
212 74 2	TZ7	212	74	2	212	813521	1	2016	212	19	19	1	0	0	0	0	0	0	1	0	30	0	0	0.813521	0	1	0	0	0	0	1	0	0	1	0	1	0	2	0	1	0	0	0	0
360 120 2	TZ7	360	120	2	360	986216	9	2015	360	33	33	1	0	0	0	0	0	0	1	0	24	0	2	0.986216	0	1	0	0	0	0	0	0	1	1	0	0	0	3	0	0	1	0	0	0
385 72 2	TZ7	385	72	2	385	1974761	10	2015	385	37	37	3	0	0	0	0	0	0	1	0	43	1	1	1.97476	0	1	0	0	0	0	0	1	0	0	0	0	1	1	1	0	0	0	0	0
516 158 1	TZ7	516	158	1	516	818898	12	2015	516	49	49	2	0	0	0	0	0	0	1	1	29	1	1	0.818898	0	1	0	0	0	0	0	1	0	1	0	0	0	1	1	0	0	0	0	0
415 205 2	TZ7	415	205	2	415	936545	11	2015	415	39	39	2	0	0	0	0	0	0	1	0	29	0	0	0.936545	0	1	0	0	0	0	1	0	0	1	0	0	0	3	0	0	1	0	0	0
565 187 2	TZ7	565	187	2	565	432583	10	2015	565	55	55	1	0	0	0	0	0	0	2	0	23	0	1	0.432583	0	0	1	0	0	0	0	1	0	1	0	0	1	3	0	0	1	0	0	0
553 12 2	TZ7	553	12	2	553	54833	12	2015	553	53	53	1	0	0	0	0	0	0	2	0	34	0	2	0.054833	0	0	1	0	0	0	0	0	1	1	1	0	1	1	1	0	0	0	0	0
29 200 1	TZ7	29	200	1	29	937088	8	2015	29	4	4	1	0	0	0	0	0	0	1	1	31	0	1	0.937088	0	1	0	0	0	0	0	1	0	1	1	0	1	2	0	1	0	0	0	0
227 17 2	TZ7	227	17	2	227	252140	12	2015	227	21	21	1	0	0	0	0	0	0	2	0	30	0	1	0.25214	0	0	1	0	0	0	0	1	0	1	1	0	1	2	0	1	0	0	0	0
274 225 1	TZ7	274	225	1	274	531847	12	2015	274	25	25	1	0	0	0	0	0	0	0	1	30	0	1	0.531847	1	0	0	0	0	0	0	1	0	1	1	0	0	1	1	0	0	0	0	0
213 155 2	TZ7	213	155	2	213	1738874	1	2016	213	19	19	2	0	0	0	0	0	0	2	0	29	0	2	1.73887	0	0	1	0	0	0	0	0	1	1	0	1	0	2	0	1	0	0	0	0
445 87 2	TZ7	445	87	2	445	439098	10	2015	445	41	41	1	0	0	0	0	0	0	1	0	31	0	1	0.439098	0	1	0	0	0	0	0	1	0	1	0	0	0	1	1	0	0	0	0	0
156 11 2	TZ7	156	11	2	156	1799916	9	2015	156	13	13	2	0	0	0	0	0	0	2	0	26	0	0	1.79992	0	0	1	0	0	0	1	0	0	1	1	0	1	3	0	0	1	0	0	0
565 208 2	TZ7	565	208	2	565	432583	10	2015	565	55	55	2	0	0	0	0	0	0	2	0	25	0	0	0.432583	0	0	1	0	0	0	1	0	0	0	0	0	0	2	0	1	0	0	0	0
124 1 1	TZ7	124	1	1	124	1031429	9	2015	124	13	13	1	0	0	0	0	0	0	1	1	30	0	1	1.03143	0	1	0	0	0	0	0	1	0	1	1	0	1	3	0	0	1	0	0	0
136 90 2	TZ7	136	90	2	136	2597223	9	2015	136	13	13	1	0	0	0	0	0	0	2	0	34	0	1	2.59722	0	0	1	0	0	0	0	1	0	1	1	0	1	3	0	0	1	0	0	0
254 29 2	TZ7	254	29	2	254	1964192	9	2015	254	23	23	1	0	0	0	0	0	0	1	0	44	1	1	1.96419	0	1	0	0	0	0	0	1	0	0	0	0	0	1	1	0	0	0	0	0
565 71 2	TZ7	565	71	2	565	432583	10	2015	565	55	55	2	0	0	0	0	0	0	2	0	28	0	0	0.432583	0	0	1	0	0	0	1	0	0	1	1	0	0	3	0	0	1	0	0	0
234 150 2	TZ7	234	150	2	234	734663	9	2015	234	21	21	2	0	0	0	0	0	0	1	0	29	0	1	0.734663	0	1	0	0	0	0	0	1	0	1	1	0	0	2	0	1	0	0	0	0
72 273 2	TZ7	72	273	2	72	2535050	12	2015	72	8	8	2	0	0	0	0	0	0	1	0	24	0	0	2.53505	0	1	0	0	0	0	1	0	0	1	1	0	1	2	0	1	0	0	0	0
214 22 1	TZ7	214	22	1	214	909148	1	2016	214	19	19	1	0	0	0	0	0	0	1	1	21	0	1	0.909148	0	1	0	0	0	0	0	1	0	1	1	1	1	1	1	0	0	0	0	0
545 25 2	TZ7	545	25	2	545	43848	12	2015	545	53	53	1	0	0	0	0	0	0	2	0	38	0	1	0.043848	0	0	1	0	0	0	0	1	0	1	1	0	0	3	0	0	1	0	0	0
565 40 2	TZ7	565	40	2	565	432583	10	2015	565	55	55	1	0	0	0	0	0	0	2	0	29	0	2	0.432583	0	0	1	0	0	0	0	0	1	1	0	0	1	3	0	0	1	0	0	0
204 109 2	TZ7	204	109	2	204	699919	12	2015	204	19	19	3	0	0	0	0	0	0	1	0	23	0	1	0.699919	0	1	0	0	0	0	0	1	0	0	0	0	0	1	1	0	0	0	0	0
401 38 2	TZ7	401	38	2	401	1536955	9	2015	401	37	37	1	0	0	0	0	0	0	2	0	28	0	1	1.53695	0	0	1	0	0	0	0	1	0	1	1	1	1	3	0	0	1	0	0	0
135 78 2	TZ7	135	78	2	135	2031323	9	2015	135	13	13	1	0	0	0	0	0	0	1	0	40	0	1	2.03132	0	1	0	0	0	0	0	1	0	1	1	0	0	3	0	0	1	0	0	0
395 116 2	TZ7	395	116	2	395	1681060	11	2015	395	37	37	1	0	0	0	0	0	0	1	0	35	1	1	1.68106	0	1	0	0	0	0	0	1	0	1	0	0	0	1	1	0	0	0	0	0
152 15 1	TZ7	152	15	1	152	1020813	9	2015	152	13	13	1	0	0	0	0	0	0	2	1	38	0	2	1.02081	0	0	1	0	0	0	0	0	1	1	1	1	1	3	0	0	1	0	0	0
120 1 3	TZ7	120	1	3	120	901281	10	2015	120	12	12	1	0	0	0	0	0	0	2	0	22	0	0	0.901281	0	0	1	0	0	0	1	0	0	1	1	0	1	3	0	0	1	0	0	0
563 81 2	TZ7	563	81	2	563	253289	10	2015	563	55	55	1	0	0	0	0	0	0	2	0	43	0	1	0.253289	0	0	1	0	0	0	0	1	0	1	0	0	0	3	0	0	1	0	0	0
136 23 2	TZ7	136	23	2	136	2597223	9	2015	136	13	13	1	0	0	0	0	0	0	1	0	29	0	1	2.59722	0	1	0	0	0	0	0	1	0	1	1	1	1	3	0	0	1	0	0	0
119 48 2	TZ7	119	48	2	119	1163612	10	2015	119	12	12	1	0	0	0	0	0	0	2	0	32	0	1	1.16361	0	0	1	0	0	0	0	1	0	1	0	0	1	3	0	0	1	0	0	0
295 64 2	TZ7	295	64	2	295	1269857	1	2016	295	27	27	1	0	0	0	0	0	0	0	0	33	1	1	1.26986	1	0	0	0	0	0	0	1	0	1	0	0	1	1	1	0	0	0	0	0
115 44 2	TZ7	115	44	2	115	496951	2	2016	115	12	12	1	0	0	0	0	0	0	1	0	41	1	1	0.496951	0	1	0	0	0	0	0	1	0	1	1	0	1	1	1	0	0	0	0	0
464 153 2	TZ7	464	153	2	464	866282	9	2015	464	43	43	1	0	0	0	0	0	0	2	0	36	0	1	0.866282	0	0	1	0	0	0	0	1	0	1	0	0	1	2	0	1	0	0	0	0
311 84 2	TZ7	311	84	2	311	467719	10	2015	311	29	29	1	0	0	0	0	0	0	1	0	32	0	1	0.467719	0	1	0	0	0	0	0	1	0	1	1	0	0	2	0	1	0	0	0	0
146 5 1	TZ7	146	5	1	146	1274346	9	2015	146	13	13	1	0	0	0	0	0	0	1	1	30	0	1	1.27435	0	1	0	0	0	0	0	1	0	1	1	0	0	1	1	0	0	0	0	0
316 53 2	TZ7	316	53	2	316	480371	11	2015	316	29	29	2	0	0	0	0	0	0	1	0	26	0	1	0.480371	0	1	0	0	0	0	0	1	0	1	1	0	0	1	1	0	0	0	0	0
158 6 1	TZ7	158	6	1	158	1761350	9	2015	158	13	13	1	0	0	0	0	0	0	2	1	30	0	1	1.76135	0	0	1	0	0	0	0	1	0	1	1	0	1	3	0	0	1	0	0	0
213 122 1	TZ7	213	122	1	213	1738874	1	2016	213	19	19	1	0	0	0	0	0	0	1	1	37	0	1	1.73887	0	1	0	0	0	0	0	1	0	1	1	1	0	2	0	1	0	0	0	0
136 85 2	TZ7	136	85	2	136	2597223	9	2015	136	13	13	1	0	0	0	0	0	0	1	0	33	0	2	2.59722	0	1	0	0	0	0	0	0	1	1	0	0	0	2	0	1	0	0	0	0
523 35 2	TZ7	523	35	2	523	925985	1	2016	523	49	49	2	0	0	0	0	0	0	1	0	23	0	1	0.925985	0	1	0	0	0	0	0	1	0	1	1	0	0	1	1	0	0	0	0	0
586 185 2	TZ7	586	185	2	586	207891	9	2015	586	57	57	1	0	0	0	0	0	0	0	0	44	1	2	0.207891	1	0	0	0	0	0	0	0	1	1	1	0	0	3	0	0	1	0	0	0
258 111 1	TZ7	258	111	1	258	2566219	9	2015	258	23	23	1	0	0	0	0	0	0	1	1	35	0	2	2.56622	0	1	0	0	0	0	0	0	1	1	0	0	1	1	1	0	0	0	0	0
136 75 2	TZ7	136	75	2	136	2597223	9	2015	136	13	13	1	0	0	0	0	0	0	1	0	38	0	1	2.59722	0	1	0	0	0	0	0	1	0	1	0	0	1	1	1	0	0	0	0	0
137 5 2	TZ7	137	5	2	137	2212600	9	2015	137	13	13	1	0	0	0	0	0	0	1	0	29	0	1	2.2126	0	1	0	0	0	0	0	1	0	1	0	0	0	3	0	0	1	0	0	0
27 99 2	TZ7	27	99	2	27	2374286	8	2015	27	4	4	1	0	0	0	0	0	0	1	0	36	0	1	2.37429	0	1	0	0	0	0	0	1	0	1	1	0	1	3	0	0	1	0	0	0
240 321 1	TZ7	240	321	1	240	723439	9	2015	240	21	21	1	0	0	0	0	0	0	2	1	27	0	1	0.723439	0	0	1	0	0	0	0	1	0	1	0	0	1	3	0	0	1	0	0	0
476 117 2	TZ7	476	117	2	476	207997	1	2016	476	45	45	1	0	0	0	0	0	0	1	0	25	0	1	0.207997	0	1	0	0	0	0	0	1	0	1	0	0	1	1	1	0	0	0	0	0
60 113 2	TZ7	60	113	2	60	1341831	8	2015	60	6	6	2	0	0	0	0	0	0	2	0	28	0	0	1.34183	0	0	1	0	0	0	1	0	0	1	1	1	0	3	0	0	1	0	0	0
204 53 1	TZ7	204	53	1	204	699919	12	2015	204	19	19	2	0	0	0	0	0	0	2	1	21	0	0	0.699919	0	0	1	0	0	0	1	0	0	1	0	0	1	1	1	0	0	0	0	0
437 107 2	TZ7	437	107	2	437	668054	12	2015	437	41	41	2	0	0	0	0	0	0	1	0	37	0	1	0.668054	0	1	0	0	0	0	0	1	0	1	0	0	0	1	1	0	0	0	0	0
168 96 2	TZ7	168	96	2	168	311336	1	2016	168	15	15	1	0	0	0	0	0	0	2	0	21	0	0	0.311336	0	0	1	0	0	0	1	0	0	1	1	0	1	2	0	1	0	0	0	0
508 150 1	TZ7	508	150	1	508	935757	12	2015	508	49	49	2	0	0	0	0	0	0	1	1	22	0	1	0.935757	0	1	0	0	0	0	0	1	0	0	0	0	1	1	1	0	0	0	0	0
401 91 2	TZ7	401	91	2	401	1536955	9	2015	401	37	37	1	0	0	0	0	0	0	2	0	28	0	1	1.53695	0	0	1	0	0	0	0	1	0	1	1	0	1	3	0	0	1	0	0	0
470 40 2	TZ7	470	40	2	470	211999	12	2015	470	45	45	1	0	0	0	0	0	0	2	0	23	0	0	0.211999	0	0	1	0	0	0	1	0	0	0	0	0	0	1	1	0	0	0	0	0
138 71 2	TZ7	138	71	2	138	1641069	9	2015	138	13	13	1	0	0	0	0	0	0	2	0	21	0	2	1.64107	0	0	1	0	0	0	0	0	1	1	1	0	1	1	1	0	0	0	0	0
523 62 2	TZ7	523	62	2	523	925985	2	2016	523	49	49	1	0	0	0	0	0	0	1	0	31	0	1	0.925985	0	1	0	0	0	0	0	1	0	0	0	0	0	1	1	0	0	0	0	0
107 96 1	TZ7	107	96	1	107	969632	10	2015	107	12	12	2	0	0	0	0	0	0	1	1	30	0	2	0.969632	0	1	0	0	0	0	0	0	1	1	0	0	0	2	0	1	0	0	0	0
298 67 2	TZ7	298	67	2	298	1194404	12	2015	298	27	27	1	0	0	0	0	0	0	1	0	34	1	1	1.1944	0	1	0	0	0	0	0	1	0	1	0	1	1	2	0	1	0	0	0	0
333 24 2	TZ7	333	24	2	333	462044	9	2015	333	31	31	1	0	0	0	0	0	0	2	0	31	0	2	0.462044	0	0	1	0	0	0	0	0	1	1	0	0	0	3	0	0	1	0	0	0
608 97 2	TZ7	608	97	2	608	329424	12	2015	608	59	59	2	0	0	0	0	0	0	2	0	31	0	0	0.329424	0	0	1	0	0	0	1	0	0	1	0	0	0	1	1	0	0	0	0	0
71 61 2	TZ7	71	61	2	71	2173923	12	2015	71	8	8	1	0	0	0	0	0	0	1	0	33	0	1	2.17392	0	1	0	0	0	0	0	1	0	1	1	0	1	2	0	1	0	0	0	0
257 91 2	TZ7	257	91	2	257	2599874	9	2015	257	23	23	1	0	0	0	0	0	0	2	0	27	0	1	2.59987	0	0	1	0	0	0	0	1	0	1	1	0	1	3	0	0	1	0	0	0
199 57 1	TZ7	199	57	1	199	1214087	10	2015	199	17	17	1	0	0	0	0	0	0	1	1	32	0	1	1.21409	0	1	0	0	0	0	0	1	0	1	0	0	1	3	0	0	1	0	0	0
464 105 2	TZ7	464	105	2	464	866282	9	2015	464	43	43	1	0	0	0	0	0	0	1	0	23	0	2	0.866282	0	1	0	0	0	0	0	0	1	1	1	0	1	2	0	1	0	0	0	0
122 31 2	TZ7	122	31	2	122	2288030	9	2015	122	13	13	2	0	0	0	0	0	0	2	0	33	0	2	2.28803	0	0	1	0	0	0	0	0	1	1	0	0	1	3	0	0	1	0	0	0
331 13 2	TZ7	331	13	2	331	1065486	9	2015	331	31	31	2	0	0	0	0	0	0	1	0	33	0	1	1.06549	0	1	0	0	0	0	0	1	0	1	1	1	0	2	0	1	0	0	0	0
208 50 2	TZ7	208	50	2	208	726426	1	2016	208	19	19	1	0	0	0	0	0	0	1	0	27	0	1	0.726426	0	1	0	0	0	0	0	1	0	1	0	0	0	2	0	1	0	0	0	0
140 42 2	TZ7	140	42	2	140	1514833	9	2015	140	13	13	1	0	0	0	0	0	0	1	0	20	0	0	1.51483	0	1	0	0	0	0	1	0	0	1	0	0	0	2	0	1	0	0	0	0
390 67 2	TZ7	390	67	2	390	2615230	9	2015	390	37	37	1	0	0	0	0	0	0	1	1	25	0	1	2.61523	0	1	0	0	0	0	0	1	0	1	1	0	1	2	0	1	0	0	0	0
470 14 2	TZ7	470	14	2	470	211999	12	2015	470	45	45	1	0	0	0	0	0	0	1	0	29	0	1	0.211999	0	1	0	0	0	0	0	1	0	1	0	0	0	2	0	1	0	0	0	0
124 4 2	TZ7	124	4	2	124	1031429	9	2015	124	13	13	1	0	0	0	0	0	0	2	0	23	0	0	1.03143	0	0	1	0	0	0	1	0	0	1	0	0	1	3	0	0	1	0	0	0
392 169 2	TZ7	392	169	2	392	3489634	9	2015	392	37	37	2	0	0	0	0	0	0	1	0	28	0	0	3.48963	0	1	0	0	0	0	1	0	0	1	0	0	0	1	1	0	0	0	0	0
133 25 2	TZ7	133	25	2	133	2182428	9	2015	133	13	13	1	0	0	0	0	0	0	1	0	28	0	0	2.18243	0	1	0	0	0	0	1	0	0	1	0	0	0	1	1	0	0	0	0	0
553 60 2	TZ7	553	60	2	553	54833	12	2015	553	53	53	1	0	0	0	0	0	0	2	0	39	1	1	0.054833	0	0	1	0	0	0	0	1	0	1	1	0	0	2	0	1	0	0	0	0
208 95 1	TZ7	208	95	1	208	726426	1	2016	208	19	19	1	0	0	0	0	0	0	1	1	25	0	1	0.726426	0	1	0	0	0	0	0	1	0	1	1	0	0	2	0	1	0	0	0	0
553 51 2	TZ7	553	51	2	553	54833	12	2015	553	53	53	1	0	0	0	0	0	0	2	0	29	0	0	0.054833	0	0	1	0	0	0	1	0	0	1	1	0	1	3	0	0	1	0	0	0
468 51 2	TZ7	468	51	2	468	186435	12	2015	468	45	45	1	0	0	0	0	0	0	1	0	22	0	1	0.186435	0	1	0	0	0	0	0	1	0	1	0	0	1	2	0	1	0	0	0	0
360 445 2	TZ7	360	445	2	360	986216	9	2015	360	33	33	2	0	0	0	0	0	0	1	0	18	0	0	0.986216	0	1	0	0	0	0	1	0	0	0	0	0	0	3	0	0	1	0	0	0
59 42 2	TZ7	59	42	2	59	719566	8	2015	59	6	6	2	0	0	0	0	0	0	1	0	28	0	0	0.719566	0	1	0	0	0	0	1	0	0	0	0	0	0	2	0	1	0	0	0	0
96 169 1	TZ7	96	169	1	96	1710297	12	2015	96	10	10	1	0	0	0	0	0	0	1	1	38	0	1	1.7103	0	1	0	0	0	0	0	1	0	1	0	0	1	1	1	0	0	0	0	0
459 62 2	TZ7	459	62	2	459	532999	11	2015	459	43	43	1	0	0	0	0	0	0	1	0	42	1	2	0.532999	0	1	0	0	0	0	0	0	1	1	1	0	1	1	1	0	0	0	0	0
239 67 2	TZ7	239	67	2	239	762291	1	2016	239	21	21	2	0	0	0	0	0	0	0	0	30	0	1	0.762291	1	0	0	0	0	0	0	1	0	1	1	0	1	2	0	1	0	0	0	0
419 92 2	TZ7	419	92	2	419	775515	9	2015	419	39	39	1	0	0	0	0	0	0	1	0	41	1	1	0.775515	0	1	0	0	0	0	0	1	0	0	0	0	0	2	0	1	0	0	0	0
392 83 2	TZ7	392	83	2	392	3489634	9	2015	392	37	37	2	0	0	0	0	0	0	1	0	27	0	0	3.48963	0	1	0	0	0	0	1	0	0	0	0	0	1	1	1	0	0	0	0	0
212 25 2	TZ7	212	25	2	212	813521	1	2016	212	19	19	1	0	0	0	0	0	0	2	0	26	0	0	0.813521	0	0	1	0	0	0	1	0	0	1	0	0	0	2	0	1	0	0	0	0
175 164 2	TZ7	175	164	2	175	525245	12	2015	175	15	15	1	1	0	1	0	0	0	2	0	33	0	1	0.525245	0	0	1	0	0	0	0	1	0	1		1	1	1	1	0	0	0	0	0
316 16 2	TZ7	316	16	2	316	480371	11	2015	316	29	29	3	0	0	0	0	0	0	1	0	23	0	1	0.480371	0	1	0	0	0	0	0	1	0	0	0	0	0	1	1	0	0	0	0	0
58 148 2	TZ7	58	148	2	58	958827	8	2015	58	6	6	2	0	0	0	0	0	0	1	0	29	0	0	0.958827	0	1	0	0	0	0	1	0	0	1	1	0	0	1	1	0	0	0	0	0
141 5 2	TZ7	141	5	2	141	1438189	10	2015	141	13	13	1	0	0	0	0	0	0	2	0	38	1	1	1.43819	0	0	1	0	0	0	0	1	0	1	1	0	1	3	0	0	1	0	0	0
380 64 2	TZ7	380	64	2	380	965291	12	2015	380	35	35	1	0	0	0	0	0	0	2	0	23	0	0	0.965291	0	0	1	0	0	0	1	0	0	1	0	0	0	3	0	0	1	0	0	0
468 31 1	TZ7	468	31	1	468	186435	12	2015	468	45	45	1	0	0	0	0	0	0	1	1	21	0	1	0.186435	0	1	0	0	0	0	0	1	0	1	1	0	0	2	0	1	0	0	0	0
385 49 1	TZ7	385	49	1	385	1974761	10	2015	385	37	37	1	0	0	0	0	0	0	2	1	36	1	1	1.97476	0	0	1	0	0	0	0	1	0	0	0	0	1	2	0	1	0	0	0	0
254 37 2	TZ7	254	37	2	254	1964192	9	2015	254	23	23	1	0	0	0	0	0	0	1	0	29	0	1	1.96419	0	1	0	0	0	0	0	1	0	0	0	0	1	2	0	1	0	0	0	0
144 17 2	TZ7	144	17	2	144	2018849	9	2015	144	13	13	1	0	0	0	0	0	0	1	1	36	0	1	2.01885	0	1	0	0	0	0	0	1	0	1	1	0	1	2	0	1	0	0	0	0
122 43 2	TZ7	122	43	2	122	2288030	9	2015	122	13	13	1	0	0	0	0	0	0	2	0	39	0	0	2.28803	0	0	1	0	0	0	1	0	0	1	1	0	1	2	0	1	0	0	0	0
234 196 2	TZ7	234	196	2	234	734663	9	2015	234	21	21	2	0	0	0	0	0	0	2	0	30	0	2	0.734663	0	0	1	0	0	0	0	0	1	1	1	1	0	3	0	0	1	0	0	0
124 8 2	TZ7	124	8	2	124	1031429	9	2015	124	13	13	1	0	0	0	0	0	0	1	0	29	0	1	1.03143	0	1	0	0	0	0	0	1	0	1	1	0	1	3	0	0	1	0	0	0
26 67 2	TZ7	26	67	2	26	1011262	8	2015	26	4	4	1	0	0	0	0	0	0	1	0	26	0	1	1.01126	0	1	0	0	0	0	0	1	0	1	1	1	0	2	0	1	0	0	0	0
119 97 2	TZ7	119	97	2	119	1163612	10	2015	119	12	12	2	0	0	0	0	0	0	2	0	31	0	1	1.16361	0	0	1	0	0	0	0	1	0	1	0	1	1	2	0	1	0	0	0	0
567 66 2	TZ7	567	66	2	567	310989	10	2015	567	55	55	2	0	0	0	0	0	0	2	0	26	0	0	0.310989	0	0	1	0	0	0	1	0	0	1	1	0	0	2	0	1	0	0	0	0
420 107 2	TZ7	420	107	2	420	988756	10	2015	420	39	39	3	1	0	1	0	0	0	1	0	23	0	0	0.988756	0	1	0	0	0	0	1	0	0	1		0	1	1	1	0	0	0	0	0
178 109 1	TZ7	178	109	1	178	562404	11	2015	178	15	15	1	0	0	0	0	0	0	2	1	26	0	2	0.562404	0	0	1	0	0	0	0	0	1	1	1	0	1	3	0	0	1	0	0	0
127 14 1	TZ7	127	14	1	127	1830423	9	2015	127	13	13	1	0	0	0	0	0	0	2	1	35	0	1	1.83042	0	0	1	0	0	0	0	1	0	1	0	1	0	3	0	0	1	0	0	0
401 26 2	TZ7	401	26	2	401	1536955	9	2015	401	37	37	2	0	0	0	0	0	0	2	0	27	0	1	1.53695	0	0	1	0	0	0	0	1	0	1	1	0	1	3	0	0	1	0	0	0
138 39 2	TZ7	138	39	2	138	1641069	9	2015	138	13	13	2	0	0	0	0	0	0	1	0	34	0	0	1.64107	0	1	0	0	0	0	1	0	0	1	0	0	1	2	0	1	0	0	0	0
516 92 2	TZ7	516	92	2	516	818898	11	2015	516	49	49	1	0	0	0	0	0	0	0	0	16	0	0	0.818898	1	0	0	0	0	0	1	0	0	0	0	0	1	1	1	0	0	0	0	0
494 51 2	TZ7	494	51	2	494	266798	12	2015	494	47	47	1	0	0	0	0	0	0	1	0	35	1	1	0.266798	0	1	0	0	0	0	0	1	0	1	1	0	0	1	1	0	0	0	0	0
131 5 2	TZ7	131	5	2	131	1150551	10	2015	131	13	13	2	0	0	0	0	0	0	2	0	29	0	0	1.15055	0	0	1	0	0	0	1	0	0	1	1	0	1	3	0	0	1	0	0	0
318 97 2	TZ7	318	97	2	318	812168	9	2015	318	29	29	1	0	0	0	0	0	0	1	0	30	0	1	0.812168	0	1	0	0	0	0	0	1	0	0	0	0	0	1	1	0	0	0	0	0
146 53 2	TZ7	146	53	2	146	1274346	9	2015	146	13	13	1	0	0	0	0	0	0	2	0	28	0	2	1.27435	0	0	1	0	0	0	0	0	1	1	0	0	1	2	0	1	0	0	0	0
586 175 2	TZ7	586	175	2	586	207891	9	2015	586	57	57	2	0	0	0	0	0	0	1	0	26	0	0	0.207891	0	1	0	0	0	0	1	0	0	1	0	1	0	1	1	0	0	0	0	0
390 87 2	TZ7	390	87	2	390	2615230	9	2015	390	37	37	1	0	0	0	0	0	0	2	0	19	0	1	2.61523	0	0	1	0	0	0	0	1	0	1	0	0	1	3	0	0	1	0	0	0
565 92 2	TZ7	565	92	2	565	432583	10	2015	565	55	55	2	0	0	0	0	0	0	2	0	29	0	2	0.432583	0	0	1	0	0	0	0	0	1	1	1	0	1	3	0	0	1	0	0	0
233 55 2	TZ7	233	55	2	233	932713	9	2015	233	21	21	1	0	0	0	0	0	0	2	0	33	0	1	0.932713	0	0	1	0	0	0	0	1	0	1	1	1	0	3	0	0	1	0	0	0
49 45 2	TZ7	49	45	2	49	1335620	10	2015	49	6	6	1	0	0	0	0	0	0	2	0	34	0	1	1.33562	0	0	1	0	0	0	0	1	0	1	1	0	0	3	0	0	1	0	0	0
125 49 2	TZ7	125	49	2	125	1432505	9	2015	125	13	13	1	0	0	0	0	0	0	1	0	19	0	1	1.43251	0	1	0	0	0	0	0	1	0	1	1	1	1	3	0	0	1	0	0	0
298 22 2	TZ7	298	22	2	298	1194404	12	2015	298	27	27	2	0	0	0	0	0	0	2	0	28	0	1	1.1944	0	0	1	0	0	0	0	1	0	1	1	0	0	3	0	0	1	0	0	0
444 31 2	TZ7	444	31	2	444	742558	10	2015	444	41	41	2	0	0	0	0	0	0	1	0	22	0	0	0.742558	0	1	0	0	0	0	1	0	0	1	0	0	0	3	0	0	1	0	0	0
137 75 2	TZ7	137	75	2	137	2212600	9	2015	137	13	13	1	0	0	0	0	0	0	2	0	35	1	1	2.2126	0	0	1	0	0	0	0	1	0	1	1	0	1	3	0	0	1	0	0	0
60 99 2	TZ7	60	99	2	60	1341831	8	2015	60	6	6	1	0	0	0	0	0	0	1	0	27	0	1	1.34183	0	1	0	0	0	0	0	1	0	1	1	0	0	2	0	1	0	0	0	0
150 91 2	TZ7	150	91	2	150	1889469	9	2015	150	13	13	1	0	0	0	0	0	0	1	0	24	0	1	1.88947	0	1	0	0	0	0	0	1	0	0	0	0	1	3	0	0	1	0	0	0
565 156 2	TZ7	565	156	2	565	432583	10	2015	565	55	55	2	0	0	0	0	0	0	2	0	23	0	0	0.432583	0	0	1	0	0	0	1	0	0	1	1	0	1	3	0	0	1	0	0	0
27 7 2	TZ7	27	7	2	27	2374286	8	2015	27	4	4	1	0	0	0	0	0	0	1	0	25	0	0	2.37429	0	1	0	0	0	0	1	0	0	1	0	0	1	3	0	0	1	0	0	0
132 70 1	TZ7	132	70	1	132	2425311	9	2015	132	13	13	2	0	0	0	0	0	0	2	1	25	0	1	2.42531	0	0	1	0	0	0	0	1	0	1	1	1	0	1	1	0	0	0	0	0
124 21 1	TZ7	124	21	1	124	1031429	9	2015	124	13	13	1	0	0	0	0	0	0	1	1	40	0	1	1.03143	0	1	0	0	0	0	0	1	0	1	0	0	0	1	1	0	0	0	0	0
523 76 2	TZ7	523	76	2	523	925985	2	2016	523	49	49	1	0	0	0	0	0	0	2	0	22	0	1	0.925985	0	0	1	0	0	0	0	1	0	1	1	0	1	2	0	1	0	0	0	0
120 29 2	TZ7	120	29	2	120	901281	10	2015	120	12	12	1	0	0	0	0	0	0	1	0	26	0	1	0.901281	0	1	0	0	0	0	0	1	0	1	1	1	0	3	0	0	1	0	0	0
260 70 2	TZ7	260	70	2	260	2958892	10	2015	260	23	23	1	0	0	0	0	0	0	2	0	23	0	1	2.95889	0	0	1	0	0	0	0	1	0	1	0	0	1	2	0	1	0	0	0	0
418 12 2	TZ7	418	12	2	418	773891	9	2015	418	39	39	1	0	0	0	0	0	0	2	0	37	1	0	0.773891	0	0	1	0	0	0	1	0	0	1	1	0	1	2	0	1	0	0	0	0
286 91 2	TZ7	286	91	2	286	1356708	1	2016	286	27	27	2	0	0	0	0	0	0	2	0	31	0	1	1.35671	0	0	1	0	0	0	0	1	0	1	1	0	0	3	0	0	1	0	0	0
268 130 1	TZ7	268	130	1	268	713858	1	2016	268	25	25	1	0	0	0	0	0	0	1	1	42	0	1	0.713858	0	1	0	0	0	0	0	1	0	1	0	0	1	2	0	1	0	0	0	0
258 125 2	TZ7	258	125	2	258	2566219	9	2015	258	23	23	1	0	0	0	0	0	0	1	0	27	0	1	2.56622	0	1	0	0	0	0	0	1	0	1	0	0	1	1	1	0	0	0	0	0
322 7 2	TZ7	322	7	2	322	496042	9	2015	322	29	29	2	0	0	0	0	0	0	0	0	24	0	1	0.496042	1	0	0	0	0	0	0	1	0	1	0	0	0	1	1	0	0	0	0	0
392 179 2	TZ7	392	179	2	392	3489634	9	2015	392	37	37	4	0	0	0	0	0	0	1	0	38	1	0	3.48963	0	1	0	0	0	0	1	0	0	0	0	0	0	1	1	0	0	0	0	0
47 6 2	TZ7	47	6	2	47	826334	10	2015	47	6	6	1	0	0	0	0	0	0	2	1	25	0	2	0.826334	0	0	1	0	0	0	0	0	1	1	0	0	0	1	1	0	0	0	0	0
115 68 2	TZ7	115	68	2	115	496951	2	2016	115	12	12	1	0	0	0	0	0	0	1	0	22	0	0	0.496951	0	1	0	0	0	0	1	0	0	1	0	0	1	1	1	0	0	0	0	0
379 71 2	TZ7	379	71	2	379	1454797	12	2015	379	35	35	2	0	0	0	0	0	0	1	0	25	0	0	1.4548	0	1	0	0	0	0	1	0	0	1	1	1	1	3	0	0	1	0	0	0
101 142 2	TZ7	101	142	2	101	1463600	12	2015	101	10	10	1	0	0	0	0	0	0	1	0	25	0	1	1.4636	0	1	0	0	0	0	0	1	0	1	1	1	1	2	0	1	0	0	0	0
570 118 2	TZ7	570	118	2	570	383958	9	2015	570	55	55	1	0	0	0	0	0	0	0	0	46	1	1	0.383958	1	0	0	0	0	0	0	1	0	0	0	0	1	3	0	0	1	0	0	0
240 110 2	TZ7	240	110	2	240	723439	9	2015	240	21	21	1	0	0	0	0	0	0	2	0	20	0	0	0.723439	0	0	1	0	0	0	1	0	0	1	1	0	0	3	0	0	1	0	0	0
254 67 5	TZ7	254	67	5	254	1964192	9	2015	254	23	23	1	0	0	0	0	0	0	2	0	25	0	1	1.96419	0	0	1	0	0	0	0	1	0	1	0	1	1	3	0	0	1	0	0	0
579 44 2	TZ7	579	44	2	579	199351	9	2015	579	57	57	2	0	0	0	0	0	0	2	0	29	0	0	0.199351	0	0	1	0	0	0	1	0	0	1	0	0	1	3	0	0	1	0	0	0
345 30 2	TZ7	345	30	2	345	1024375	9	2015	345	33	33	1	0	0	0	0	0	0	2	0	36	0	1	1.02437	0	0	1	0	0	0	0	1	0	1	1	0	1	3	0	0	1	0	0	0
433 248 2	TZ7	433	248	2	433	622534	11	2015	433	41	41	1	0	0	0	0	0	0	2	0	33	0	2	0.622534	0	0	1	0	0	0	0	0	1	1	1	1	1	3	0	0	1	0	0	0
317 80 2	TZ7	317	80	2	317	582850	9	2015	317	29	29	2	0	0	0	0	0	0	2	0	22	0	0	0.58285	0	0	1	0	0	0	1	0	0	1	0	0	0	1	1	0	0	0	0	0
157 28 2	TZ7	157	28	2	157	2903430	9	2015	157	13	13	1	0	0	0	0	0	0	1	0	21	0	0	2.90343	0	1	0	0	0	0	1	0	0	0	0	0	1	2	0	1	0	0	0	0
565 166 2	TZ7	565	166	2	565	432583	10	2015	565	55	55	2	0	0	0	0	0	0	1	0	35	1	1	0.432583	0	1	0	0	0	0	0	1	0	0	0	0	1	1	1	0	0	0	0	0
115 61 2	TZ7	115	61	2	115	496951	2	2016	115	12	12	1	0	0	0	0	0	0	0	0	31	0	0	0.496951	1	0	0	0	0	0	1	0	0	0	0	0	1	2	0	1	0	0	0	0
59 26 1	TZ7	59	26	1	59	719566	8	2015	59	6	6	1	0	0	0	0	0	0	2	1	38	0	2	0.719566	0	0	1	0	0	0	0	0	1	1	1	0	1	3	0	0	1	0	0	0
538 20 2	TZ7	538	20	2	538	76075	10	2015	538	51	51	1	0	0	0	0	0	0	2	0	27	0	1	0.076075	0	0	1	0	0	0	0	1	0	1	1	0	1	2	0	1	0	0	0	0
154 8 2	TZ7	154	8	2	154	1757206	9	2015	154	13	13	1	0	0	0	0	0	0	1	0	30	0	2	1.75721	0	1	0	0	0	0	0	0	1	1	0	1	1	3	0	0	1	0	0	0
234 50 2	TZ7	234	50	2	234	734663	9	2015	234	21	21	1	0	0	0	0	0	0	1	0	40	1	1	0.734663	0	1	0	0	0	0	0	1	0	1	1	0	0	1	1	0	0	0	0	0
136 9 2	TZ7	136	9	2	136	2597223	9	2015	136	13	13	2	0	0	0	0	0	0	1	0	21	0	1	2.59722	0	1	0	0	0	0	0	1	0	1	1	0	1	2	0	1	0	0	0	0
331 38 2	TZ7	331	38	2	331	1065486	9	2015	331	31	31	1	0	0	0	0	0	0	0	0	41	0	1	1.06549	1	0	0	0	0	0	0	1	0	1	1	0	1	1	1	0	0	0	0	0
153 12 2	TZ7	153	12	2	153	1149336	9	2015	153	13	13	1	0	0	0	0	0	0	1	0	41	0	1	1.14934	0	1	0	0	0	0	0	1	0	1	1	0	1	3	0	0	1	0	0	0
132 3 2	TZ7	132	3	2	132	2425311	9	2015	132	13	13	1	0	0	0	0	0	0	1	0	29	0	1	2.42531	0	1	0	0	0	0	0	1	0	1	1	0	1	1	1	0	0	0	0	0
565 61 1	TZ7	565	61	1	565	432583	10	2015	565	55	55	1	0	0	0	0	0	0	2	1	37	0	0	0.432583	0	0	1	0	0	0	1	0	0	1	0	0	1	3	0	0	1	0	0	0
145 43 2	TZ7	145	43	2	145	3701523	9	2015	145	13	13	1	0	0	0	0	0	0	1	0	23	0	1	3.70152	0	1	0	0	0	0	0	1	0	1	1	0	1	1	1	0	0	0	0	0
448 59 1	TZ7	448	59	1	448	549068	9	2015	448	43	43	1	0	0	0	0	0	0	1	1	28	0	1	0.549068	0	1	0	0	0	0	0	1	0	1	1	1	1	2	0	1	0	0	0	0
131 17 2	TZ7	131	17	2	131	1150551	10	2015	131	13	13	1	0	0	0	0	0	0	2	0	28	0	2	1.15055	0	0	1	0	0	0	0	0	1	1	1	0	1	3	0	0	1	0	0	0
437 101 2	TZ7	437	101	2	437	668054	12	2015	437	41	41	1	0	0	0	0	0	0	1	0	36	0	1	0.668054	0	1	0	0	0	0	0	1	0	1	1	0	1	1	1	0	0	0	0	0
419 145 3	TZ7	419	145	3	419	775515	9	2015	419	39	39	2	0	0	0	0	0	0	1	0	31	0	2	0.775515	0	1	0	0	0	0	0	0	1	1	1	0	1	3	0	0	1	0	0	0
343 16 2	TZ7	343	16	2	343	612477	9	2015	343	31	31	1	0	0	0	0	0	0	1	0	32	0	1	0.612477	0	1	0	0	0	0	0	1	0	1	1	1	1	3	0	0	1	0	0	0
140 35 2	TZ7	140	35	2	140	1514833	9	2015	140	13	13	1	0	0	0	0	0	0	1	0	28	0	1	1.51483	0	1	0	0	0	0	0	1	0	0	0	0	1	2	0	1	0	0	0	0
149 29 2	TZ7	149	29	2	149	1749071	9	2015	149	13	13	1	0	0	0	0	0	0	1	0	28	0	0	1.74907	0	1	0	0	0	0	1	0	0	1	0	0	0	2	0	1	0	0	0	0
332 97 2	TZ7	332	97	2	332	1086045	9	2015	332	31	31	2	0	0	0	0	0	0	2	0	25	0	2	1.08605	0	0	1	0	0	0	0	0	1	1	1	1	1	3	0	0	1	0	0	0
344 111 1	TZ7	344	111	1	344	1644982	9	2015	344	33	33	1	0	0	0	0	0	0	0	1	44	1	1	1.64498	1	0	0	0	0	0	0	1	0	1	1	0	0	1	1	0	0	0	0	0
137 60 2	TZ7	137	60	2	137	2212600	9	2015	137	13	13	2	0	0	0	0	0	0	2	0	34	0	2	2.2126	0	0	1	0	0	0	0	0	1	1	1	0	1	3	0	0	1	0	0	0
43 6 1	TZ7	43	6	1	43	761074	9	2015	43	6	6	1	0	0	0	0	0	0	1	1	30	0	1	0.761074	0	1	0	0	0	0	0	1	0	1	0	0	1	1	1	0	0	0	0	0
418 59 2	TZ7	418	59	2	418	773891	9	2015	418	39	39	1	0	0	0	0	0	0	2	0	21	0	0	0.773891	0	0	1	0	0	0	1	0	0	1	1	0	1	3	0	0	1	0	0	0
408 80 4	TZ7	408	80	4	408	987047	9	2015	408	39	39	1	0	0	0	0	0	0	2	0	20	0	1	0.987047	0	0	1	0	0	0	0	1	0	1	1	0	0	1	1	0	0	0	0	0
137 80 2	TZ7	137	80	2	137	2212600	9	2015	137	13	13	1	0	0	0	0	0	0	1	0	29	0	1	2.2126	0	1	0	0	0	0	0	1	0	1	1	0	0	3	0	0	1	0	0	0
470 52 1	TZ7	470	52	1	470	211999	12	2015	470	45	45	1	0	0	0	0	0	0	2	1	24	0	2	0.211999	0	0	1	0	0	0	0	0	1	1	0	0	0	2	0	1	0	0	0	0
437 75 2	TZ7	437	75	2	437	668054	12	2015	437	41	41	1	0	0	0	0	0	0	1	0	32	0	0	0.668054	0	1	0	0	0	0	1	0	0	1	0	0	1	1	1	0	0	0	0	0
242 18 1	TZ7	242	18	1	242	2276387	11	2015	242	23	23	1	0	0	0	0	0	0	1	1	46	1	1	2.27639	0	1	0	0	0	0	0	1	0	1	1	0	0	1	1	0	0	0	0	0
295 12 2	TZ7	295	12	2	295	1269857	1	2016	295	27	27	1	0	0	0	0	0	0	1	0	21	0	0	1.26986	0	1	0	0	0	0	1	0	0	1	0	0	0	1	1	0	0	0	0	0
27 164 2	TZ7	27	164	2	27	2374286	8	2015	27	4	4	1	0	0	0	0	0	0	2	0	31	0	0	2.37429	0	0	1	0	0	0	1	0	0	1	0	0	1	3	0	0	1	0	0	0
563 85 2	TZ7	563	85	2	563	253289	10	2015	563	55	55	1	0	0	0	0	0	0	0	0	48	1	1	0.253289	1	0	0	0	0	0	0	1	0	1	1	0	1	3	0	0	1	0	0	0
608 92 2	TZ7	608	92	2	608	329424	12	2015	608	59	59	1	0	0	0	0	0	0	1	0	43	0	0	0.329424	0	1	0	0	0	0	1	0	0	1	1	1	0	1	1	0	0	0	0	0
96 57 2	TZ7	96	57	2	96	1710297	12	2015	96	10	10	1	0	0	0	0	0	0	2	0	31	0	1	1.7103	0	0	1	0	0	0	0	1	0	1	0	0	0	3	0	0	1	0	0	0
163 253 2	TZ7	163	253	2	163	1401412	1	2016	163	15	15	1	0	0	0	0	0	0	0	0	31	0	1	1.40141	1	0	0	0	0	0	0	1	0	1	1	1	1	1	1	0	0	0	0	0
16 2 2	TZ7	16	2	2	16	1000504	10	2015	16	2	2	2	0	0	0	0	0	0	2	0	23	0	2	1.0005	0	0	1	0	0	0	0	0	1	0	0	0	0	1	1	0	0	0	0	0
141 3 2	TZ7	141	3	2	141	1438189	10	2015	141	13	13	2	0	0	0	0	0	0	1	0	33	1	1	1.43819	0	1	0	0	0	0	0	1	0	1	1	0	0	3	0	0	1	0	0	0
419 198 2	TZ7	419	198	2	419	775515	9	2015	419	39	39	1	0	0	0	0	0	0	1	0	35	1	2	0.775515	0	1	0	0	0	0	0	0	1	1	1	0	1	3	0	0	1	0	0	0
523 89 1	TZ7	523	89	1	523	925985	1	2016	523	49	49	1	0	0	0	0	0	0	0	1	27	0	1	0.925985	1	0	0	0	0	0	0	1	0	0	0	0	0	1	1	0	0	0	0	0
232 94 3	TZ7	232	94	3	232	1517452	9	2015	232	21	21	1	0	0	0	0	0	0	1	1	18	0	1	1.51745	0	1	0	0	0	0	0	1	0	1	1	0	1	3	0	0	1	0	0	0
567 23 2	TZ7	567	23	2	567	310989	10	2015	567	55	55	2	0	0	0	0	0	0	2	0	39	0	2	0.310989	0	0	1	0	0	0	0	0	1	1	0	0	1	3	0	0	1	0	0	0
47 41 2	TZ7	47	41	2	47	826334	10	2015	47	6	6	1	0	0	0	0	0	0	1	0	36	0	0	0.826334	0	1	0	0	0	0	1	0	0	1	1	0	1	1	1	0	0	0	0	0
59 67 4	TZ7	59	67	4	59	719566	8	2015	59	6	6	1	0	0	0	0	0	0	2	0	29	0	1	0.719566	0	0	1	0	0	0	0	1	0	1	1	0	1	3	0	0	1	0	0	0
331 81 1	TZ7	331	81	1	331	1065486	9	2015	331	31	31	1	0	0	0	0	0	0	1	1	33	0	1	1.06549	0	1	0	0	0	0	0	1	0	1	1	0	0	1	1	0	0	0	0	0
445 67 1	TZ7	445	67	1	445	439098	10	2015	445	41	41	1	0	0	0	0	0	0	1	1	31	0	1	0.439098	0	1	0	0	0	0	0	1	0	1	0	0	1	3	0	0	1	0	0	0
126 46 2	TZ7	126	46	2	126	1756217	9	2015	126	13	13	2	0	0	0	0	0	0	1	0	32	0	1	1.75622	0	1	0	0	0	0	0	1	0	1	0	0	0	3	0	0	1	0	0	0
420 22 2	TZ7	420	22	2	420	988756	10	2015	420	39	39	1	0	0	0	0	0	0	1	0	28	0	1	0.988756	0	1	0	0	0	0	0	1	0	0	0	0	0	1	1	0	0	0	0	0
227 61 2	TZ7	227	61	2	227	252140	12	2015	227	21	21	1	0	0	0	0	0	0	1	0	28	0	1	0.25214	0	1	0	0	0	0	0	1	0	1	1	0	1	1	1	0	0	0	0	0
400 40 1	TZ7	400	40	1	400	1794023	9	2015	400	37	37	1	0	0	0	0	0	0	2	1	28	0	2	1.79402	0	0	1	0	0	0	0	0	1	1	0	0	1	3	0	0	1	0	0	0
168 91 1	TZ7	168	91	1	168	311336	1	2016	168	15	15	1	0	0	0	0	0	0	2	1	23	0	1	0.311336	0	0	1	0	0	0	0	1	0	1	0	0	0	3	0	0	1	0	0	0
124 33 2	TZ7	124	33	2	124	1031429	9	2015	124	13	13	2	0	0	0	0	0	0	1	0	33	0	0	1.03143	0	1	0	0	0	0	1	0	0	1	0	0	1	2	0	1	0	0	0	0
276 56 1	TZ7	276	56	1	276	581322	1	2016	276	25	25	1	0	0	0	0	0	0	2	1	29	0	2	0.581322	0	0	1	0	0	0	0	0	1	1	0	0	1	2	0	1	0	0	0	0
343 32 2	TZ7	343	32	2	343	612477	9	2015	343	31	31	1	0	0	0	0	0	0	1	0	41	1	1	0.612477	0	1	0	0	0	0	0	1	0	1	0	0	0	1	1	0	0	0	0	0
379 52 1	TZ7	379	52	1	379	1454797	12	2015	379	35	35	1	0	0	0	0	0	0	2	1	19	0	1	1.4548	0	0	1	0	0	0	0	1	0	1	1	0	1	1	1	0	0	0	0	0
567 34 3	TZ7	567	34	3	567	310989	10	2015	567	55	55	1	0	0	0	0	0	0	2	0	28	0	0	0.310989	0	0	1	0	0	0	1	0	0	1	1	1	0	1	1	0	0	0	0	0
586 137 1	TZ7	586	137	1	586	207891	9	2015	586	57	57	1	0	0	0	0	0	0	2	1	35	0	2	0.207891	0	0	1	0	0	0	0	0	1	1	0	0	0	1	1	0	0	0	0	0
95 77 2	TZ7	95	77	2	95	1866711	12	2015	95	10	10	1	0	0	0	0	0	0	1	0	32	0	1	1.86671	0	1	0	0	0	0	0	1	0	1	1	1	1	3	0	0	1	0	0	0
127 19 2	TZ7	127	19	2	127	1830423	9	2015	127	13	13	2	0	0	0	0	0	0	2	0	25	0	0	1.83042	0	0	1	0	0	0	1	0	0	1	0	0	1	2	0	1	0	0	0	0
152 21 2	TZ7	152	21	2	152	1020813	9	2015	152	13	13	1	0	0	0	0	0	0	1	0	35	0	2	1.02081	0	1	0	0	0	0	0	0	1	1	0	0	1	3	0	0	1	0	0	0
408 14 2	TZ7	408	14	2	408	987047	9	2015	408	39	39	1	0	0	0	0	0	0	1	0	31	0	1	0.987047	0	1	0	0	0	0	0	1	0	0	0	0	0	1	1	0	0	0	0	0
130 49 1	TZ7	130	49	1	130	1372817	9	2015	130	13	13	1	0	0	0	0	0	0	1	1	35	0	1	1.37282	0	1	0	0	0	0	0	1	0	1	1	0	1	1	1	0	0	0	0	0
565 177 2	TZ7	565	177	2	565	432583	11	2015	565	55	55	2	0	0	0	0	0	0	2	0	26	0	0	0.432583	0	0	1	0	0	0	1	0	0	1	0	0	0	3	0	0	1	0	0	0
379 32 2	TZ7	379	32	2	379	1454797	12	2015	379	35	35	1	0	0	0	0	0	0	1	0	26	0	1	1.4548	0	1	0	0	0	0	0	1	0	1	1	0	1	1	1	0	0	0	0	0
143 63 2	TZ7	143	63	2	143	1727591	10	2015	143	13	13	1	0	0	0	0	0	0	2	0	29	0	0	1.72759	0	0	1	0	0	0	1	0	0	1	1	1	1	3	0	0	1	0	0	0
331 68 1	TZ7	331	68	1	331	1065486	9	2015	331	31	31	1	0	0	0	0	0	0	1	1	45	1	1	1.06549	0	1	0	0	0	0	0	1	0	1	0	0	0	1	1	0	0	0	0	0
385 64 2	TZ7	385	64	2	385	1974761	10	2015	385	37	37	1	0	0	0	0	0	0	1	0	28	0	1	1.97476	0	1	0	0	0	0	0	1	0	1	0	0	0	1	1	0	0	0	0	0
190 103 2	TZ7	190	103	2	190	1508562	11	2015	190	17	17	1	0	0	0	0	0	0	1	0	40	0	1	1.50856	0	1	0	0	0	0	0	1	0	1	1	1	0	1	1	0	0	0	0	0
476 71 2	TZ7	476	71	2	476	207997	1	2016	476	45	45	1	0	0	0	0	0	0	2	1	21	0	1	0.207997	0	0	1	0	0	0	0	1	0	0	0	0	0	1	1	0	0	0	0	0
319 36 2	TZ7	319	36	2	319	754818	9	2015	319	29	29	1	0	0	0	0	0	0	1	0	37	1	1	0.754818	0	1	0	0	0	0	0	1	0	1	1	1	0	1	1	0	0	0	0	0
599 4 2	TZ7	599	4	2	599	181569	12	2015	599	59	59	3	0	0	0	0	0	0	2	0	40	1	0	0.181569	0	0	1	0	0	0	1	0	0	1	1	0	0	3	0	0	1	0	0	0
345 111 2	TZ7	345	111	2	345	1024375	9	2015	345	33	33	1	0	0	0	0	0	0	1	0	26	0	0	1.02437	0	1	0	0	0	0	1	0	0	1	0	0	0	1	1	0	0	0	0	0
599 92 2	TZ7	599	92	2	599	181569	12	2015	599	59	59	2	0	0	0	0	0	0	2	0	32	0	0	0.181569	0	0	1	0	0	0	1	0	0	0	0	0	0	2	0	1	0	0	0	0
318 18 2	TZ7	318	18	2	318	812168	9	2015	318	29	29	1	0	0	0	0	0	0	2	0	36	0	2	0.812168	0	0	1	0	0	0	0	0	1	1	1	1	1	2	0	1	0	0	0	0
469 33 2	TZ7	469	33	2	469	189534	12	2015	469	45	45	1	0	0	0	0	0	0	0	0	30	1	0	0.189534	1	0	0	0	0	0	1	0	0	1	0	0	1	1	1	0	0	0	0	0
319 93 2	TZ7	319	93	2	319	754818	9	2015	319	29	29	1	0	0	0	0	0	0	0	0	33	0	1	0.754818	1	0	0	0	0	0	0	1	0	1	1	0	0	2	0	1	0	0	0	0
179 208 1	TZ7	179	208	1	179	595662	11	2015	179	15	15	1	0	0	0	0	0	0	2	1	25	0	1	0.595662	0	0	1	0	0	0	0	1	0	1	0	0	0	3	0	0	1	0	0	0
418 39 2	TZ7	418	39	2	418	773891	9	2015	418	39	39	2	0	0	0	0	0	0	2	0	24	0	1	0.773891	0	0	1	0	0	0	0	1	0	1	1	0	0	1	1	0	0	0	0	0
564 16 2	TZ7	564	16	2	564	315706	10	2015	564	55	55	1	0	0	0	0	0	0	2	0	30	0	1	0.315706	0	0	1	0	0	0	0	1	0	1	0	0	1	3	0	0	1	0	0	0
195 111 2	TZ7	195	111	2	195	1024128	10	2015	195	17	17	1	0	0	0	0	0	0	0	0	25	0	1	1.02413	1	0	0	0	0	0	0	1	0	1	0	0	1	1	1	0	0	0	0	0
11 53 1	TZ7	11	53	1	11	1123523	12	2015	11	2	2	1	0	0	0	0	0	0	0	1	47	1	2	1.12352	1	0	0	0	0	0	0	0	1	0	0	0	0	1	1	0	0	0	0	0
362 64 2	TZ7	362	64	2	362	1245266	9	2015	362	33	33	1	0	0	0	0	0	0	2	0	20	0	2	1.24527	0	0	1	0	0	0	0	0	1	1	1	1	1	3	0	0	1	0	0	0
30 13 1	TZ7	30	13	1	30	1022617	8	2015	30	4	4	1	0	0	0	0	0	0	2	1	36	0	2	1.02262	0	0	1	0	0	0	0	0	1	1	1	0	1	3	0	0	1	0	0	0
566 35 2	TZ7	566	35	2	566	358098	9	2015	566	55	55	2	0	0	0	0	0	0	2	0	21	0	1	0.358098	0	0	1	0	0	0	0	1	0	1	1	0	0	3	0	0	1	0	0	0
360 97 1	TZ7	360	97	1	360	986216	9	2015	360	33	33	1	0	0	0	0	0	0	2	1	21	0	1	0.986216	0	0	1	0	0	0	0	1	0	1	1	1	1	3	0	0	1	0	0	0
149 37 2	TZ7	149	37	2	149	1749071	9	2015	149	13	13	1	0	0	0	0	0	0	1	0	25	0	0	1.74907	0	1	0	0	0	0	1	0	0	1	1	0	1	2	0	1	0	0	0	0
216 28 2	TZ7	216	28	2	216	664025	12	2015	216	19	19	2	0	0	0	0	0	0	1	0	25	0	1	0.664025	0	1	0	0	0	0	0	1	0	1	1	1	0	1	1	0	0	0	0	0
360 236 2	TZ7	360	236	2	360	986216	9	2015	360	33	33	2	0	0	0	0	0	0	2	0	29	0	1	0.986216	0	0	1	0	0	0	0	1	0	1	0	0	1	3	0	0	1	0	0	0
214 180 2	TZ7	214	180	2	214	909148	1	2016	214	19	19	2	0	0	0	0	0	0	2	0	28	0	2	0.909148	0	0	1	0	0	0	0	0	1	1	1	1	1	3	0	0	1	0	0	0
149 8 2	TZ7	149	8	2	149	1749071	9	2015	149	13	13	1	0	0	0	0	0	0	2	0	29	0	1	1.74907	0	0	1	0	0	0	0	1	0	1	0	0	0	3	0	0	1	0	0	0
136 95 1	TZ7	136	95	1	136	2597223	9	2015	136	13	13	1	0	0	0	0	0	0	0	1	26	0	1	2.59722	1	0	0	0	0	0	0	1	0	0	0	0	0	1	1	0	0	0	0	0
470 9 2	TZ7	470	9	2	470	211999	12	2015	470	45	45	1	0	0	0	0	0	0	1	0	34	0	1	0.211999	0	1	0	0	0	0	0	1	0	1	0	0	1	2	0	1	0	0	0	0
257 210 1	TZ7	257	210	1	257	2599874	9	2015	257	23	23	2	0	0	0	0	0	0	0	1	28	0	1	2.59987	1	0	0	0	0	0	0	1	0	1	1	0	0	1	1	0	0	0	0	0
123 69 3	TZ7	123	69	3	123	1590725	9	2015	123	13	13	1	1	1	0	0	0	0	2	1	22	0	1	1.59072	0	0	1	0	0	0	0	1	0	1	0	0	1	2	0	1	0	0	0	0
227 54 2	TZ7	227	54	2	227	252140	12	2015	227	21	21	2	0	0	0	0	0	0	2	0	28	0	2	0.25214	0	0	1	0	0	0	0	0	1	1	1	0	1	2	0	1	0	0	0	0
140 14 2	TZ7	140	14	2	140	1514833	9	2015	140	13	13	1	0	0	0	0	0	0	1	0	27	0	1	1.51483	0	1	0	0	0	0	0	1	0	1	1	0	1	3	0	0	1	0	0	0
508 207 1	TZ7	508	207	1	508	935757	12	2015	508	49	49	1	0	0	0	0	0	0	1	1	28	0	1	0.935757	0	1	0	0	0	0	0	1	0	1	1	0	1	1	1	0	0	0	0	0
3 263 2	TZ7	3	263	2	3	1313899	11	2015	3	2	2	1	0	0	0	0	0	0	1	0	38	0	1	1.3139	0	1	0	0	0	0	0	1	0	1	1	0	1	1	1	0	0	0	0	0
286 121 2	TZ7	286	121	2	286	1356708	1	2016	286	27	27	2	0	0	0	0	0	0	0	0	28	0	1	1.35671	1	0	0	0	0	0	0	1	0	1	0	0	0	1	1	0	0	0	0	0
380 2 2	TZ7	380	2	2	380	965291	12	2015	380	35	35	2	0	0	0	0	0	0	2	0	23	0	0	0.965291	0	0	1	0	0	0	1	0	0	1	0	0	1	3	0	0	1	0	0	0
445 136 2	TZ7	445	136	2	445	439098	10	2015	445	41	41	2	0	0	0	0	0	0	1	0	30	0	0	0.439098	0	1	0	0	0	0	1	0	0	1	1	0	1	2	0	1	0	0	0	0
152 23 2	TZ7	152	23	2	152	1020813	9	2015	152	13	13	1	0	0	0	0	0	0	1	0	36	0	1	1.02081	0	1	0	0	0	0	0	1	0	1	1	1	1	3	0	0	1	0	0	0
214 211 1	TZ7	214	211	1	214	909148	1	2016	214	19	19	1	0	0	0	0	0	0	1	1	24	0	1	0.909148	0	1	0	0	0	0	0	1	0	1	0	0	0	1	1	0	0	0	0	0
240 340 2	TZ7	240	340	2	240	723439	9	2015	240	21	21	1	0	0	0	0	0	0	2	0	29	0	1	0.723439	0	0	1	0	0	0	0	1	0	1	0	0	1	2	0	1	0	0	0	0
260 24 2	TZ7	260	24	2	260	2958892	10	2015	260	23	23	2	0	0	0	0	0	0	1	0	23	0	1	2.95889	0	1	0	0	0	0	0	1	0	1	0	0	1	1	1	0	0	0	0	0
128 17 2	TZ7	128	17	2	128	1766198	9	2015	128	13	13	3	0	0	0	0	0	0	2	0	32	0	1	1.7662	0	0	1	0	0	0	0	1	0	1	0	1	1	3	0	0	1	0	0	0
15 202 2	TZ7	15	202	2	15	1937036	10	2015	15	2	2	1	0	0	0	0	0	0	1	0	30	0	0	1.93704	0	1	0	0	0	0	1	0	0	1	0	0	0	1	1	0	0	0	0	0
129 31 2	TZ7	129	31	2	129	2418773	9	2015	129	13	13	1	0	0	0	0	0	0	2	0	25	0	2	2.41877	0	0	1	0	0	0	0	0	1	1	1	0	1	2	0	1	0	0	0	0
133 59 2	TZ7	133	59	2	133	2182428	9	2015	133	13	13	1	0	0	0	0	0	0	1	0	26	0	0	2.18243	0	1	0	0	0	0	1	0	0	1	1	1	1	3	0	0	1	0	0	0
520 250 4	TZ7	520	250	4	520	1178765	1	2016	520	49	49	2	1	0	1	0	0	0	1	1	23	0	1	1.17877	0	1	0	0	0	0	0	1	0	1		1	1	1	1	0	0	0	0	0
332 69 2	TZ7	332	69	2	332	1086045	9	2015	332	31	31	2	0	0	0	0	0	0	1	0	33	1	1	1.08605	0	1	0	0	0	0	0	1	0	1	1	1	1	1	1	0	0	0	0	0
153 4 2	TZ7	153	4	2	153	1149336	9	2015	153	13	13	1	0	0	0	0	0	0	2	0	28	0	1	1.14934	0	0	1	0	0	0	0	1	0	1	1	0	0	3	0	0	1	0	0	0
154 23 2	TZ7	154	23	2	154	1757206	9	2015	154	13	13	1	0	0	0	0	0	0	2	0	24	0	0	1.75721	0	0	1	0	0	0	1	0	0	1	0	0	0	2	0	1	0	0	0	0
332 131 2	TZ7	332	131	2	332	1086045	9	2015	332	31	31	2	0	0	0	0	0	0	1	0	20	0	0	1.08605	0	1	0	0	0	0	1	0	0	1	0	0	0	1	1	0	0	0	0	0
15 326 1	TZ7	15	326	1	15	1937036	10	2015	15	2	2	1	0	0	0	0	0	0	1	1	31	0	1	1.93704	0	1	0	0	0	0	0	1	0	1	1	0	1	1	1	0	0	0	0	0
120 66 1	TZ7	120	66	1	120	901281	10	2015	120	12	12	1	0	0	0	0	0	0	1	1	24	0	1	0.901281	0	1	0	0	0	0	0	1	0	1	0	1	0	1	1	0	0	0	0	0
395 16 3	TZ7	395	16	3	395	1681060	11	2015	395	37	37	1	0	0	0	0	0	0	0	0	43	1	1	1.68106	1	0	0	0	0	0	0	1	0	0	0	0	0	1	1	0	0	0	0	0
163 28 2	TZ7	163	28	2	163	1401412	1	2016	163	15	15	1	0	0	0	0	0	0	1	0	38	0	0	1.40141	0	1	0	0	0	0	1	0	0	1	0	0	1	2	0	1	0	0	0	0
154 29 1	TZ7	154	29	1	154	1757206	9	2015	154	13	13	1	0	0	0	0	0	0	2	1	43	0	2	1.75721	0	0	1	0	0	0	0	0	1	1	0	0	0	3	0	0	1	0	0	0
152 28 2	TZ7	152	28	2	152	1020813	9	2015	152	13	13	1	0	0	0	0	0	0	1	0	26	0	2	1.02081	0	1	0	0	0	0	0	0	1	0	0	0	0	2	0	1	0	0	0	0
149 11 2	TZ7	149	11	2	149	1749071	9	2015	149	13	13	1	0	0	0	0	0	0	2	0	23	0	0	1.74907	0	0	1	0	0	0	1	0	0	1	0	0	1	3	0	0	1	0	0	0
448 47 1	TZ7	448	47	1	448	549068	9	2015	448	43	43	1	0	0	0	0	0	0	2	1	31	0	1	0.549068	0	0	1	0	0	0	0	1	0	1	1	1	1	3	0	0	1	0	0	0
385 38 2	TZ7	385	38	2	385	1974761	10	2015	385	37	37	2	0	0	0	0	0	0	1	0	36	1	1	1.97476	0	1	0	0	0	0	0	1	0	1	1	0	1	1	1	0	0	0	0	0
464 27 2	TZ7	464	27	2	464	866282	9	2015	464	43	43	1	0	0	0	0	0	0	1	0	30	0	1	0.866282	0	1	0	0	0	0	0	1	0	1	1	0	1	1	1	0	0	0	0	0
418 8 2	TZ7	418	8	2	418	773891	9	2015	418	39	39	1	0	0	0	0	0	0	1	0	36	1	0	0.773891	0	1	0	0	0	0	1	0	0	1	1	0	1	3	0	0	1	0	0	0
138 50 2	TZ7	138	50	2	138	1641069	9	2015	138	13	13	1	0	0	0	0	0	0	1	0	29	0	0	1.64107	0	1	0	0	0	0	1	0	0	1	1	0	0	2	0	1	0	0	0	0
360 398 1	TZ7	360	398	1	360	986216	9	2015	360	33	33	1	0	0	0	0	0	0	2	1	27	0	2	0.986216	0	0	1	0	0	0	0	0	1	1	1	0	1	3	0	0	1	0	0	0
247 3 2	TZ7	247	3	2	247	1869772	11	2015	247	23	23	1	0	0	0	0	0	0	1	0	23	0	0	1.86977	0	1	0	0	0	0	1	0	0	1	0	0	0	1	1	0	0	0	0	0
126 56 1	TZ7	126	56	1	126	1756217	9	2015	126	13	13	1	0	0	0	0	0	0	0	1	39	0	1	1.75622	1	0	0	0	0	0	0	1	0	1	1	0	0	2	0	1	0	0	0	0
15 451 2	TZ7	15	451	2	15	1937036	10	2015	15	2	2	1	0	0	0	0	0	0	1	0	32	0	2	1.93704	0	1	0	0	0	0	0	0	1	1	1	0	1	1	1	0	0	0	0	0
273 20 1	TZ7	273	20	1	273	994048	12	2015	273	25	25	1	0	0	0	0	0	0	2	1	28	0	2	0.994048	0	0	1	0	0	0	0	0	1	1	1	1	1	3	0	0	1	0	0	0
136 104 2	TZ7	136	104	2	136	2597223	9	2015	136	13	13	1	0	0	0	0	0	0	0	0	37	1	2	2.59722	1	0	0	0	0	0	0	0	1	1	0	0	1	1	1	0	0	0	0	0
143 36 2	TZ7	143	36	2	143	1727591	10	2015	143	13	13	1	0	0	0	0	0	0	2	0	28	0	1	1.72759	0	0	1	0	0	0	0	1	0	1	0	0	1	3	0	0	1	0	0	0
468 57 2	TZ7	468	57	2	468	186435	12	2015	468	45	45	1	0	0	0	0	0	0	2	0	28	0	2	0.186435	0	0	1	0	0	0	0	0	1	1	0	0	1	3	0	0	1	0	0	0
444 117 2	TZ7	444	117	2	444	742558	10	2015	444	41	41	1	0	0	0	0	0	0	1	0	45	1	1	0.742558	0	1	0	0	0	0	0	1	0	1	0	0	0	1	1	0	0	0	0	0
297 93 2	TZ7	297	93	2	297	1206945	12	2015	297	27	27	1	0	0	0	0	0	0	1	0	39	0	1	1.20694	0	1	0	0	0	0	0	1	0	1	1	0	0	1	1	0	0	0	0	0
233 14 1	TZ7	233	14	1	233	932713	9	2015	233	21	21	1	0	0	0	0	0	0	1	1	32	0	1	0.932713	0	1	0	0	0	0	0	1	0	1	1	0	1	1	1	0	0	0	0	0
343 42 2	TZ7	343	42	2	343	612477	9	2015	343	31	31	3	0	0	0	0	0	0	1	0	23	0	1	0.612477	0	1	0	0	0	0	0	1	0	1	1	1	1	1	1	0	0	0	0	0
494 33 2	TZ7	494	33	2	494	266798	1	2016	494	47	47	2	0	0	0	0	0	0	1	0	39	0	1	0.266798	0	1	0	0	0	0	0	1	0	0	0	0	0	1	1	0	0	0	0	0
360 375 2	TZ7	360	375	2	360	986216	9	2015	360	33	33	1	0	0	0	0	0	0	1	0	29	0	2	0.986216	0	1	0	0	0	0	0	0	1	1	1	1	0	1	1	0	0	0	0	0
146 8 1	TZ7	146	8	1	146	1274346	9	2015	146	13	13	1	0	0	0	0	0	0	0	1	31	0	1	1.27435	1	0	0	0	0	0	0	1	0	1	1	1	1	1	1	0	0	0	0	0
415 163 1	TZ7	415	163	1	415	936545	11	2015	415	39	39	1	0	0	0	0	0	0	1	1	21	0	0	0.936545	0	1	0	0	0	0	1	0	0	1	0	0	1	2	0	1	0	0	0	0
418 66 2	TZ7	418	66	2	418	773891	9	2015	418	39	39	1	0	0	0	0	0	0	2	0	32	0	1	0.773891	0	0	1	0	0	0	0	1	0	1	0	0	0	2	0	1	0	0	0	0
3 195 3	TZ7	3	195	3	3	1313899	11	2015	3	2	2	1	1	1	0	0	0	0	0	0	30	0	1	1.3139	1	0	0	0	0	0	0	1	0	1	1	1	0	1	1	0	0	0	0	0
323 6 2	TZ7	323	6	2	323	613149	11	2015	323	31	31	1	0	0	0	0	0	0	0	0	30	0	1	0.613149	1	0	0	0	0	0	0	1	0	1	1	0	1	1	1	0	0	0	0	0
179 143 1	TZ7	179	143	1	179	595662	11	2015	179	15	15	1	0	0	0	0	0	0	1	1	23	0	1	0.595662	0	1	0	0	0	0	0	1	0	1	1	0	1	1	1	0	0	0	0	0
3 308 2	TZ7	3	308	2	3	1313899	11	2015	3	2	2	2	0	0	0	0	0	0	1	0	35	1	1	1.3139	0	1	0	0	0	0	0	1	0	1	1	0	0	2	0	1	0	0	0	0
43 47 2	TZ7	43	47	2	43	761074	9	2015	43	6	6	1	0	0	0	0	0	0	1	0	34	1	1	0.761074	0	1	0	0	0	0	0	1	0	1	1	0	0	1	1	0	0	0	0	0
128 22 1	TZ7	128	22	1	128	1766198	9	2015	128	13	13	2	0	0	0	0	0	0	1	1	28	0	1	1.7662	0	1	0	0	0	0	0	1	0	1	1	0	1	3	0	0	1	0	0	0
133 64 2	TZ7	133	64	2	133	2182428	9	2015	133	13	13	1	0	0	0	0	0	0	1	0	22	0	0	2.18243	0	1	0	0	0	0	1	0	0	1	0	0	1	3	0	0	1	0	0	0
119 109 1	TZ7	119	109	1	119	1163612	10	2015	119	12	12	1	0	0	0	0	0	0	1	1	34	0	1	1.16361	0	1	0	0	0	0	0	1	0	1	1	1	1	2	0	1	0	0	0	0
286 81 2	TZ7	286	81	2	286	1356708	1	2016	286	27	27	1	0	0	0	0	0	0	1	0	30	0	0	1.35671	0	1	0	0	0	0	1	0	0	1	1	0	0	1	1	0	0	0	0	0
505 121 4	TZ7	505	121	4	505	289541	2	2016	505	47	47	1	0	0	0	0	0	0	1	0	17	0	0	0.289541	0	1	0	0	0	0	1	0	0	1	0	0	1	1	1	0	0	0	0	0
131 7 2	TZ7	131	7	2	131	1150551	10	2015	131	13	13	1	0	0	0	0	0	0	1	0	27	0	0	1.15055	0	1	0	0	0	0	1	0	0	1	1	1	1	2	0	1	0	0	0	0
145 88 2	TZ7	145	88	2	145	3701523	9	2015	145	13	13	1	0	0	0	0	0	0	2	0	21	0	1	3.70152	0	0	1	0	0	0	0	1	0	1	1	0	1	3	0	0	1	0	0	0
29 108 2	TZ7	29	108	2	29	937088	8	2015	29	4	4	1	0	0	0	0	0	0	1	0	31	0	1	0.937088	0	1	0	0	0	0	0	1	0	1	1	0	1	3	0	0	1	0	0	0
553 56 2	TZ7	553	56	2	553	54833	12	2015	553	53	53	1	0	0	0	0	0	0	2	0	24	0	1	0.054833	0	0	1	0	0	0	0	1	0	1	1	0	1	3	0	0	1	0	0	0
564 34 1	TZ7	564	34	1	564	315706	10	2015	564	55	55	2	1	0	1	0	0	0	1	1	36	1	1	0.315706	0	1	0	0	0	0	0	1	0	1		0	0	3	0	0	1	0	0	0
608 38 2	TZ7	608	38	2	608	329424	12	2015	608	59	59	2	0	0	0	0	0	0	2	0	32	0	1	0.329424	0	0	1	0	0	0	0	1	0	1	1	1	0	3	0	0	1	0	0	0
295 132 1	TZ7	295	132	1	295	1269857	1	2016	295	27	27	3	0	0	0	0	0	0	0	1	35	1	0	1.26986	1	0	0	0	0	0	1	0	0	0	0	0	0	2	0	1	0	0	0	0
190 230 2	TZ7	190	230	2	190	1508562	11	2015	190	17	17	1	0	0	0	0	0	0	2	0	21	0	1	1.50856	0	0	1	0	0	0	0	1	0	1	1	0	0	1	1	0	0	0	0	0
391 63 2	TZ7	391	63	2	391	1897556	9	2015	391	37	37	1	0	0	0	0	0	0	1	0	18	0	0	1.89756	0	1	0	0	0	0	1	0	0	1	0	0	1	2	0	1	0	0	0	0
195 78 3	TZ7	195	78	3	195	1024128	10	2015	195	17	17	1	0	0	0	0	0	0	2	0	20	0	2	1.02413	0	0	1	0	0	0	0	0	1	1	1	0	1	2	0	1	0	0	0	0
134 26 2	TZ7	134	26	2	134	1118592	9	2015	134	13	13	1	0	0	0	0	0	0	2	0	29	0	1	1.11859	0	0	1	0	0	0	0	1	0	1	0	0	1	3	0	0	1	0	0	0
392 54 2	TZ7	392	54	2	392	3489634	9	2015	392	37	37	1	0	0	0	0	0	0	0	0	45	0	1	3.48963	1	0	0	0	0	0	0	1	0	0	0	0	1	1	1	0	0	0	0	0
153 19 2	TZ7	153	19	2	153	1149336	9	2015	153	13	13	2	0	0	0	0	0	0	1	0	32	0	1	1.14934	0	1	0	0	0	0	0	1	0	1	1	1	1	3	0	0	1	0	0	0
343 26 2	TZ7	343	26	2	343	612477	9	2015	343	31	31	1	0	0	0	0	0	0	2	0	26	0	2	0.612477	0	0	1	0	0	0	0	0	1	1	0	0	1	2	0	1	0	0	0	0
476 104 2	TZ7	476	104	2	476	207997	1	2016	476	45	45	1	0	0	0	0	0	0	1	0	23	0	1	0.207997	0	1	0	0	0	0	0	1	0	1	0	0	1	1	1	0	0	0	0	0
122 37 2	TZ7	122	37	2	122	2288030	9	2015	122	13	13	1	0	0	0	0	0	0	2	0	27	0	0	2.28803	0	0	1	0	0	0	1	0	0	0	0	0	1	1	1	0	0	0	0	0
322 25 1	TZ7	322	25	1	322	496042	9	2015	322	29	29	1	0	0	0	0	0	0	2	1	28	0	2	0.496042	0	0	1	0	0	0	0	0	1	1	0	0	1	3	0	0	1	0	0	0
319 104 2	TZ7	319	104	2	319	754818	9	2015	319	29	29	1	0	0	0	0	0	0	2	0	32	0	0	0.754818	0	0	1	0	0	0	1	0	0	1	1	0	1	2	0	1	0	0	0	0
30 48 2	TZ7	30	48	2	30	1022617	8	2015	30	4	4	1	0	0	0	0	0	0	2	0	25	0	1	1.02262	0	0	1	0	0	0	0	1	0	1	1	1	1	3	0	0	1	0	0	0
469 72 2	TZ7	469	72	2	469	189534	12	2015	469	45	45	2	0	0	0	0	0	0	2	0	42	1	1	0.189534	0	0	1	0	0	0	0	1	0	1	1	0	1	1	1	0	0	0	0	0
420 31 2	TZ7	420	31	2	420	988756	10	2015	420	39	39	2	0	0	0	0	0	0	0	0	24	0	0	0.988756	1	0	0	0	0	0	1	0	0	0	0	0	1	1	1	0	0	0	0	0
380 32 2	TZ7	380	32	2	380	965291	12	2015	380	35	35	1	0	0	0	0	0	0	1	0	23	0	1	0.965291	0	1	0	0	0	0	0	1	0	1	1	0	1	2	0	1	0	0	0	0
286 111 2	TZ7	286	111	2	286	1356708	1	2016	286	27	27	2	0	0	0	0	0	0	2	0	34	0	1	1.35671	0	0	1	0	0	0	0	1	0	1	0	0	1	3	0	0	1	0	0	0
72 75 2	TZ7	72	75	2	72	2535050	12	2015	72	8	8	1	0	0	0	0	0	0	2	1	31	0	0	2.53505	0	0	1	0	0	0	1	0	0	1	1	0	1	1	1	0	0	0	0	0
565 135 2	TZ7	565	135	2	565	432583	10	2015	565	55	55	2	0	0	0	0	0	0	2	0	30	0	2	0.432583	0	0	1	0	0	0	0	0	1	1	1	1	1	3	0	0	1	0	0	0
163 375 2	TZ7	163	375	2	163	1401412	1	2016	163	15	15	1	0	0	0	0	0	0	0	0	30	0	0	1.40141	1	0	0	0	0	0	1	0	0	1	1	0	1	1	1	0	0	0	0	0
247 25 2	TZ7	247	25	2	247	1869772	11	2015	247	23	23	2	0	0	0	0	0	0	1	0	23	0	1	1.86977	0	1	0	0	0	0	0	1	0	1	0	0	1	1	1	0	0	0	0	0
124 59 1	TZ7	124	59	1	124	1031429	9	2015	124	13	13	1	0	0	0	0	0	0	1	1	28	0	1	1.03143	0	1	0	0	0	0	0	1	0	1	0	1	1	3	0	0	1	0	0	0
567 110 2	TZ7	567	110	2	567	310989	10	2015	567	55	55	1	0	0	0	0	0	0	2	0	29	0	2	0.310989	0	0	1	0	0	0	0	0	1	1	1	0	1	3	0	0	1	0	0	0
129 105 2	TZ7	129	105	2	129	2418773	9	2015	129	13	13	2	0	0	0	0	0	0	2	0	36	0	2	2.41877	0	0	1	0	0	0	0	0	1	1	1	1	1	2	0	1	0	0	0	0
392 188 2	TZ7	392	188	2	392	3489634	9	2015	392	37	37	1	0	0	0	0	0	0	1	1	39	1	2	3.48963	0	1	0	0	0	0	0	0	1	1	0	0	1	1	1	0	0	0	0	0
268 212 2	TZ7	268	212	2	268	713858	1	2016	268	25	25	2	0	0	0	0	0	0	2	0	24	0	2	0.713858	0	0	1	0	0	0	0	0	1	1	1	0	0	3	0	0	1	0	0	0
395 47 2	TZ7	395	47	2	395	1681060	11	2015	395	37	37	2	0	0	0	0	0	0	1	0	41	1	1	1.68106	0	1	0	0	0	0	0	1	0	1	0	0	1	1	1	0	0	0	0	0
444 5 2	TZ7	444	5	2	444	742558	10	2015	444	41	41	1	0	0	0	0	0	0	1	0	28	0	0	0.742558	0	1	0	0	0	0	1	0	0	1	0	0	0	2	0	1	0	0	0	0
385 35 2	TZ7	385	35	2	385	1974761	10	2015	385	37	37	1	0	0	0	0	0	0	2	0	21	0	2	1.97476	0	0	1	0	0	0	0	0	1	1	1	0	0	2	0	1	0	0	0	0
273 99 2	TZ7	273	99	2	273	994048	12	2015	273	25	25	2	0	0	0	0	0	0	1	0	35	1	0	0.994048	0	1	0	0	0	0	1	0	0	1	1	1	1	2	0	1	0	0	0	0
178 70 2	TZ7	178	70	2	178	562404	11	2015	178	15	15	1	0	0	0	0	0	0	1	0	25	0	1	0.562404	0	1	0	0	0	0	0	1	0	1	1	1	0	1	1	0	0	0	0	0
120 56 2	TZ7	120	56	2	120	901281	10	2015	120	12	12	1	0	0	0	0	0	0	0	0	31	0	1	0.901281	1	0	0	0	0	0	0	1	0	1	0	0	0	3	0	0	1	0	0	0
150 70 2	TZ7	150	70	2	150	1889469	9	2015	150	13	13	1	0	0	0	0	0	0	2	0	22	0	2	1.88947	0	0	1	0	0	0	0	0	1	1	1	0	1	2	0	1	0	0	0	0
323 20 1	TZ7	323	20	1	323	613149	11	2015	323	31	31	1	0	0	0	0	0	0	2	1	39	0	1	0.613149	0	0	1	0	0	0	0	1	0	1	0	0	1	1	1	0	0	0	0	0
467 17 6	TZ7	467	17	6	467	346489	12	2015	467	45	45	1	0	0	0	0	0	0	1	0	18	0	0	0.346489	0	1	0	0	0	0	1	0	0	1	1	0	0	1	1	0	0	0	0	0
139 7 2	TZ7	139	7	2	139	1063389	9	2015	139	13	13	1	0	0	0	0	0	0	2	0	31	0	1	1.06339	0	0	1	0	0	0	0	1	0	1	0	0	0	3	0	0	1	0	0	0
208 40 1	TZ7	208	40	1	208	726426	1	2016	208	19	19	1	0	0	0	0	0	0	1	1	30	0	1	0.726426	0	1	0	0	0	0	0	1	0	1	1	0	1	2	0	1	0	0	0	0
212 13 2	TZ7	212	13	2	212	813521	1	2016	212	19	19	1	0	0	0	0	0	0	2	0	20	0	0	0.813521	0	0	1	0	0	0	1	0	0	1	0	0	0	2	0	1	0	0	0	0
119 17 2	TZ7	119	17	2	119	1163612	10	2015	119	12	12	2	0	0	0	0	0	0	1	0	31	0	1	1.16361	0	1	0	0	0	0	0	1	0	1	0	0	1	1	1	0	0	0	0	0
127 86 2	TZ7	127	86	2	127	1830423	9	2015	127	13	13	1	0	0	0	0	0	0	2	0	38	0	2	1.83042	0	0	1	0	0	0	0	0	1	1	1	1	0	3	0	0	1	0	0	0
463 61 2	TZ7	463	61	2	463	673145	9	2015	463	43	43	2	0	0	0	0	0	0	2	0	20	0	0	0.673145	0	0	1	0	0	0	1	0	0	1	0	0	0	2	0	1	0	0	0	0
268 267 2	TZ7	268	267	2	268	713858	1	2016	268	25	25	1	0	0	0	0	0	0	1	0	19	0	0	0.713858	0	1	0	0	0	0	1	0	0	1	1	0	1	2	0	1	0	0	0	0
240 397 2	TZ7	240	397	2	240	723439	9	2015	240	21	21	1	1	1	0	0	0	0	2	1	23	0	1	0.723439	0	0	1	0	0	0	0	1	0	1	1	1	1	3	0	0	1	0	0	0
190 50 1	TZ7	190	50	1	190	1508562	11	2015	190	17	17	1	0	0	0	0	0	0	1	1	35	0	1	1.50856	0	1	0	0	0	0	0	1	0	1	1	1	1	1	1	0	0	0	0	0
227 58 1	TZ7	227	58	1	227	252140	12	2015	227	21	21	1	0	0	0	0	0	0	1	1	34	0	1	0.25214	0	1	0	0	0	0	0	1	0	1	0	0	1	1	1	0	0	0	0	0
344 117 2	TZ7	344	117	2	344	1644982	9	2015	344	33	33	1	0	0	0	0	0	0	2	0	23	0	2	1.64498	0	0	1	0	0	0	0	0	1	1	1	0	1	2	0	1	0	0	0	0
471 191 2	TZ7	471	191	2	471	488902	12	2015	471	45	45	1	0	0	0	0	0	0	0	0	37	1	1	0.488902	1	0	0	0	0	0	0	1	0	0	0	0	0	2	0	1	0	0	0	0
84 63 2	TZ7	84	63	2	84	1280137	12	2015	84	10	10	2	0	0	0	0	0	0	2	0	22	0	1	1.28014	0	0	1	0	0	0	0	1	0	1	1	0	1	1	1	0	0	0	0	0
360 421 1	TZ7	360	421	1	360	986216	9	2015	360	33	33	1	0	0	0	0	0	0	2	1	27	0	0	0.986216	0	0	1	0	0	0	1	0	0	1	1	1	0	3	0	0	1	0	0	0
125 34 2	TZ7	125	34	2	125	1432505	9	2015	125	13	13	2	0	0	0	0	0	0	2	0	27	0	1	1.43251	0	0	1	0	0	0	0	1	0	1	1	1	1	3	0	0	1	0	0	0
194 36 2	TZ7	194	36	2	194	1266245	10	2015	194	17	17	1	0	0	0	0	0	0	1	0	35	0	1	1.26625	0	1	0	0	0	0	0	1	0	1	1	1	1	1	1	0	0	0	0	0
130 24 2	TZ7	130	24	2	130	1372817	9	2015	130	13	13	1	0	0	0	0	0	0	1	0	29	0	1	1.37282	0	1	0	0	0	0	0	1	0	1	1	0	0	3	0	0	1	0	0	0
90 95 1	TZ7	90	95	1	90	2235888	11	2015	90	10	10	1	0	0	0	0	0	0	1	1	35	0	1	2.23589	0	1	0	0	0	0	0	1	0	1	0	1	0	1	1	0	0	0	0	0
298 79 5	TZ7	298	79	5	298	1194404	12	2015	298	27	27	1	0	0	0	0	0	0	2	0	19	0	2	1.1944	0	0	1	0	0	0	0	0	1	1	1	0	1	1	1	0	0	0	0	0
470 31 2	TZ7	470	31	2	470	211999	12	2015	470	45	45	1	0	0	0	0	0	0	2	0	31	0	1	0.211999	0	0	1	0	0	0	0	1	0	1	1	0	1	1	1	0	0	0	0	0
144 75 1	TZ7	144	75	1	144	2018849	9	2015	144	13	13	1	0	0	0	0	0	0	2	1	23	0	2	2.01885	0	0	1	0	0	0	0	0	1	1	0	0	1	3	0	0	1	0	0	0
232 139 2	TZ7	232	139	2	232	1517452	9	2015	232	21	21	1	0	0	0	0	0	0	2	0	26	0	2	1.51745	0	0	1	0	0	0	0	0	1	1	1	0	1	3	0	0	1	0	0	0
204 91 2	TZ7	204	91	2	204	699919	12	2015	204	19	19	2	0	0	0	0	0	0	1	0	27	0	2	0.699919	0	1	0	0	0	0	0	0	1	1	1	1	0	2	0	1	0	0	0	0
11 135 1	TZ7	11	135	1	11	1123523	12	2015	11	2	2	2	0	0	0	0	0	0	1	1	46	1	1	1.12352	0	1	0	0	0	0	0	1	0	1	1	0	1	1	1	0	0	0	0	0
311 37 2	TZ7	311	37	2	311	467719	10	2015	311	29	29	1	0	0	0	0	0	0	1	0	20	0	1	0.467719	0	1	0	0	0	0	0	1	0	1	1	0	1	1	1	0	0	0	0	0
95 253 2	TZ7	95	253	2	95	1866711	12	2015	95	10	10	1	0	0	0	0	0	0	2	0	31	0	0	1.86671	0	0	1	0	0	0	1	0	0	1	1	1	1	3	0	0	1	0	0	0
471 226 1	TZ7	471	226	1	471	488902	12	2015	471	45	45	1	0	0	0	0	0	0	0	1	33	0	1	0.488902	1	0	0	0	0	0	0	1	0	1	1	0	1	1	1	0	0	0	0	0
146 45 2	TZ7	146	45	2	146	1274346	9	2015	146	13	13	2	0	0	0	0	0	0	1	0	41	1	1	1.27435	0	1	0	0	0	0	0	1	0	1	0	0	1	1	1	0	0	0	0	0
464 341 2	TZ7	464	341	2	464	866282	9	2015	464	43	43	1	0	0	0	0	0	0	1	0	25	0	2	0.866282	0	1	0	0	0	0	0	0	1	1	1	0	1	1	1	0	0	0	0	0
297 99 2	TZ7	297	99	2	297	1206945	12	2015	297	27	27	2	0	0	0	0	0	0	1	0	20	0	1	1.20694	0	1	0	0	0	0	0	1	0	1	1	0	1	1	1	0	0	0	0	0
125 39 2	TZ7	125	39	2	125	1432505	9	2015	125	13	13	1	0	0	0	0	0	0	1	0	27	0	1	1.43251	0	1	0	0	0	0	0	1	0	1	0	0	1	3	0	0	1	0	0	0
129 92 1	TZ7	129	92	1	129	2418773	9	2015	129	13	13	1	0	0	0	0	0	0	2	1	33	0	1	2.41877	0	0	1	0	0	0	0	1	0	1	1	0	1	3	0	0	1	0	0	0
138 28 2	TZ7	138	28	2	138	1641069	9	2015	138	13	13	2	0	0	0	0	0	0	1	0	31	0	0	1.64107	0	1	0	0	0	0	1	0	0	1	0	0	1	3	0	0	1	0	0	0
464 200 1	TZ7	464	200	1	464	866282	9	2015	464	43	43	2	0	0	0	0	0	0	1	1	30	0	1	0.866282	0	1	0	0	0	0	0	1	0	1	1	0	0	2	0	1	0	0	0	0
28 78 2	TZ7	28	78	2	28	1589704	8	2015	28	4	4	1	0	0	0	0	0	0	1	0	29	0	0	1.5897	0	1	0	0	0	0	1	0	0	1	0	0	1	2	0	1	0	0	0	0
418 69 2	TZ7	418	69	2	418	773891	10	2015	418	39	39	2	0	0	0	0	0	0	1	1	27	0	0	0.773891	0	1	0	0	0	0	1	0	0	1	0	0	1	1	1	0	0	0	0	0
183 84 2	TZ7	183	84	2	183	980452	11	2015	183	17	17	1	0	0	0	0	0	0	1	0	28	0	1	0.980452	0	1	0	0	0	0	0	1	0	1	1	0	0	3	0	0	1	0	0	0
599 8 2	TZ7	599	8	2	599	181569	12	2015	599	59	59	2	0	0	0	0	0	0	2	0	38	1	1	0.181569	0	0	1	0	0	0	0	1	0	1	0	0	1	3	0	0	1	0	0	0
126 33 2	TZ7	126	33	2	126	1756217	9	2015	126	13	13	1	0	0	0	0	0	0	1	0	24	0	1	1.75622	0	1	0	0	0	0	0	1	0	1	1	0	0	2	0	1	0	0	0	0
568 39 1	TZ7	568	39	1	568	305791	11	2015	568	55	55	1	0	0	0	0	0	0	1	1	27	0	1	0.305791	0	1	0	0	0	0	0	1	0	1	0	0	0	2	0	1	0	0	0	0
459 7 2	TZ7	459	7	2	459	532999	11	2015	459	43	43	1	0	0	0	0	0	0	1	0	35	0	1	0.532999	0	1	0	0	0	0	0	1	0	1	0	0	0	1	1	0	0	0	0	0
400 124 2	TZ7	400	124	2	400	1794023	9	2015	400	37	37	1	0	0	0	0	0	0	1	0	30	0	1	1.79402	0	1	0	0	0	0	0	1	0	1	1	0	1	1	1	0	0	0	0	0
599 27 2	TZ7	599	27	2	599	181569	12	2015	599	59	59	3	0	0	0	0	0	0	2	0	24	0	0	0.181569	0	0	1	0	0	0	1	0	0	1	0	0	1	3	0	0	1	0	0	0
148 54 2	TZ7	148	54	2	148	1759476	9	2015	148	13	13	1	0	0	0	0	0	0	1	0	30	0	0	1.75948	0	1	0	0	0	0	1	0	0	1	0	0	1	2	0	1	0	0	0	0
134 17 2	TZ7	134	17	2	134	1118592	9	2015	134	13	13	1	0	0	0	0	0	0	2	0	39	0	1	1.11859	0	0	1	0	0	0	0	1	0	1	1	0	0	3	0	0	1	0	0	0
49 69 2	TZ7	49	69	2	49	1335620	10	2015	49	6	6	1	0	0	0	0	0	0	2	0	37	0	2	1.33562	0	0	1	0	0	0	0	0	1	1	1	0	1	3	0	0	1	0	0	0
564 6 4	TZ7	564	6	4	564	315706	10	2015	564	55	55	2	0	0	0	0	0	0	2	0	28	0	1	0.315706	0	0	1	0	0	0	0	1	0	1	0	0	0	3	0	0	1	0	0	0
362 100 1	TZ7	362	100	1	362	1245266	9	2015	362	33	33	1	0	0	0	0	0	0	1	1	30	0	1	1.24527	0	1	0	0	0	0	0	1	0	1	1	0	1	2	0	1	0	0	0	0
128 42 2	TZ7	128	42	2	128	1766198	9	2015	128	13	13	2	0	0	0	0	0	0	1	0	19	0	0	1.7662	0	1	0	0	0	0	1	0	0	1	0	0	0	3	0	0	1	0	0	0
15 98 1	TZ7	15	98	1	15	1937036	10	2015	15	2	2	1	0	0	0	0	0	0	0	1	35	0	1	1.93704	1	0	0	0	0	0	0	1	0	1	0	0	1	1	1	0	0	0	0	0
138 43 2	TZ7	138	43	2	138	1641069	9	2015	138	13	13	1	0	0	0	0	0	0	1	0	33	0	2	1.64107	0	1	0	0	0	0	0	0	1	1	1	0	1	3	0	0	1	0	0	0
514 46 2	TZ7	514	46	2	514	671004	12	2015	514	49	49	1	0	0	0	0	0	0	1	0	37	0	1	0.671004	0	1	0	0	0	0	0	1	0	1	0	0	1	1	1	0	0	0	0	0
332 76 2	TZ7	332	76	2	332	1086045	9	2015	332	31	31	2	0	0	0	0	0	0	2	0	42	1	0	1.08605	0	0	1	0	0	0	1	0	0	1	0	0	1	3	0	0	1	0	0	0
132 60 2	TZ7	132	60	2	132	2425311	9	2015	132	13	13	1	0	0	0	0	0	0	1	0	37	0	1	2.42531	0	1	0	0	0	0	0	1	0	1	0	0	0	2	0	1	0	0	0	0
508 116 2	TZ7	508	116	2	508	935757	12	2015	508	49	49	3	0	0	0	0	0	0	0	0	27	1	1	0.935757	1	0	0	0	0	0	0	1	0	1	0	0	0	1	1	0	0	0	0	0
242 84 2	TZ7	242	84	2	242	2276387	11	2015	242	23	23	1	0	0	0	0	0	0	1	0	21	0	0	2.27639	0	1	0	0	0	0	1	0	0	1	0	0	0	1	1	0	0	0	0	0
319 30 1	TZ7	319	30	1	319	754818	9	2015	319	29	29	1	0	0	0	0	0	0	0	1	34	1	2	0.754818	1	0	0	0	0	0	0	0	1	1	0	0	1	1	1	0	0	0	0	0
260 79 2	TZ7	260	79	2	260	2958892	10	2015	260	23	23	1	0	0	0	0	0	0	1	0	25	0	1	2.95889	0	1	0	0	0	0	0	1	0	1	1	0	1	1	1	0	0	0	0	0
469 26 2	TZ7	469	26	2	469	189534	12	2015	469	45	45	1	0	0	0	0	0	0	1	0	43	1	1	0.189534	0	1	0	0	0	0	0	1	0	1	0	0	0	1	1	0	0	0	0	0
531 46 2	TZ7	531	46	2	531	87812	9	2015	531	51	51	1	0	0	0	0	0	0	2	0	24	0	2	0.087812	0	0	1	0	0	0	0	0	1	1	1	0	0	1	1	0	0	0	0	0
242 227 1	TZ7	242	227	1	242	2276387	11	2015	242	23	23	1	0	0	0	0	0	0	1	1	29	0	1	2.27639	0	1	0	0	0	0	0	1	0	1	1	0	1	2	0	1	0	0	0	0
104 112 2	TZ7	104	112	2	104	1046211	1	2016	104	12	12	1	0	0	0	0	0	0	0	0	35	0	1	1.04621	1	0	0	0	0	0	0	1	0	1	0	0	0	1	1	0	0	0	0	0
419 71 1	TZ7	419	71	1	419	775515	9	2015	419	39	39	1	0	0	0	0	0	0	1	1	23	0	1	0.775515	0	1	0	0	0	0	0	1	0	1	1	0	1	1	1	0	0	0	0	0
286 140 1	TZ7	286	140	1	286	1356708	1	2016	286	27	27	1	0	0	0	0	0	0	2	1	27	0	2	1.35671	0	0	1	0	0	0	0	0	1	1	1	1	1	1	1	0	0	0	0	0
29 131 2	TZ7	29	131	2	29	937088	8	2015	29	4	4	2	0	0	0	0	0	0	1	0	25	0	0	0.937088	0	1	0	0	0	0	1	0	0	1	1	1	0	3	0	0	1	0	0	0
233 26 2	TZ7	233	26	2	233	932713	9	2015	233	21	21	1	0	0	0	0	0	0	1	0	20	0	0	0.932713	0	1	0	0	0	0	1	0	0	1	1	0	0	3	0	0	1	0	0	0
379 76 1	TZ7	379	76	1	379	1454797	12	2015	379	35	35	1	0	0	0	0	0	0	1	1	30	0	1	1.4548	0	1	0	0	0	0	0	1	0	1	0	0	0	1	1	0	0	0	0	0
531 10 2	TZ7	531	10	2	531	87812	9	2015	531	51	51	1	0	0	0	0	0	0	0	0	37	1	0	0.087812	1	0	0	0	0	0	1	0	0	0	0	0	0	2	0	1	0	0	0	0
158 27 2	TZ7	158	27	2	158	1761350	9	2015	158	13	13	1	0	0	0	0	0	0	1	0	34	0	1	1.76135	0	1	0	0	0	0	0	1	0	1	1	0	1	2	0	1	0	0	0	0
195 26 1	TZ7	195	26	1	195	1024128	10	2015	195	17	17	1	0	0	0	0	0	0	1	1	32	0	1	1.02413	0	1	0	0	0	0	0	1	0	1	0	0	1	3	0	0	1	0	0	0
558 36 2	TZ7	558	36	2	558	335056	11	2015	558	55	55	1	0	0	0	0	0	0	2	0	46	1	2	0.335056	0	0	1	0	0	0	0	0	1	1	0	0	1	3	0	0	1	0	0	0
317 23 1	TZ7	317	23	1	317	582850	9	2015	317	29	29	2	0	0	0	0	0	0	2	1	23	0	1	0.58285	0	0	1	0	0	0	0	1	0	1	0	0	0	1	1	0	0	0	0	0
471 145 2	TZ7	471	145	2	471	488902	12	2015	471	45	45	1	0	0	0	0	0	0	1	0	17	0	0	0.488902	0	1	0	0	0	0	1	0	0	1	1	0	0	1	1	0	0	0	0	0
49 73 2	TZ7	49	73	2	49	1335620	10	2015	49	6	6	2	0	0	0	0	0	0	2	0	40	0	2	1.33562	0	0	1	0	0	0	0	0	1	1	1	1	1	3	0	0	1	0	0	0
362 28 2	TZ7	362	28	2	362	1245266	9	2015	362	33	33	1	0	0	0	0	0	0	2	0	20	0	0	1.24527	0	0	1	0	0	0	1	0	0	1	1	1	1	3	0	0	1	0	0	0
316 36 1	TZ7	316	36	1	316	480371	11	2015	316	29	29	1	0	0	0	0	0	0	1	1	38	1	1	0.480371	0	1	0	0	0	0	0	1	0	1	0	0	0	1	1	0	0	0	0	0
130 7 2	TZ7	130	7	2	130	1372817	9	2015	130	13	13	1	0	0	0	0	0	0	1	0	23	0	1	1.37282	0	1	0	0	0	0	0	1	0	0	0	0	1	1	1	0	0	0	0	0
470 23 1	TZ7	470	23	1	470	211999	12	2015	470	45	45	1	0	0	0	0	0	0	2	1	34	0	2	0.211999	0	0	1	0	0	0	0	0	1	1	1	0	1	3	0	0	1	0	0	0
27 204 1	TZ7	27	204	1	27	2374286	8	2015	27	4	4	1	0	0	0	0	0	0	0	1	30	0	1	2.37429	1	0	0	0	0	0	0	1	0	1	1	1	1	2	0	1	0	0	0	0
132 84 2	TZ7	132	84	2	132	2425311	9	2015	132	13	13	2	1	0	1	0	0	0	2	0	36	0	2	2.42531	0	0	1	0	0	0	0	0	1	1		0	1	3	0	0	1	0	0	0
311 43 1	TZ7	311	43	1	311	467719	10	2015	311	29	29	1	0	0	0	0	0	0	1	1	26	0	1	0.467719	0	1	0	0	0	0	0	1	0	1	0	0	0	1	1	0	0	0	0	0
433 236 4	TZ7	433	236	4	433	622534	11	2015	433	41	41	1	0	0	0	0	0	0	2	0	29	0	1	0.622534	0	0	1	0	0	0	0	1	0	1	0	0	1	1	1	0	0	0	0	0
276 65 1	TZ7	276	65	1	276	581322	1	2016	276	25	25	1	0	0	0	0	0	0	0	1	31	0	1	0.581322	1	0	0	0	0	0	0	1	0	1	1	0	0	2	0	1	0	0	0	0
144 21 2	TZ7	144	21	2	144	2018849	9	2015	144	13	13	1	0	0	0	0	0	0	2	0	33	0	1	2.01885	0	0	1	0	0	0	0	1	0	1	1	0	1	3	0	0	1	0	0	0
131 10 2	TZ7	131	10	2	131	1150551	10	2015	131	13	13	1	0	0	0	0	0	0	2	1	27	0	1	1.15055	0	0	1	0	0	0	0	1	0	1	1	0	1	3	0	0	1	0	0	0
538 81 2	TZ7	538	81	2	538	76075	10	2015	538	51	51	3	0	0	0	0	0	0	0	0	28	1	1	0.076075	1	0	0	0	0	0	0	1	0	1	1	0	0	1	1	0	0	0	0	0
158 11 2	TZ7	158	11	2	158	1761350	9	2015	158	13	13	1	0	0	0	0	0	0	1	0	35	0	1	1.76135	0	1	0	0	0	0	0	1	0	1	1	0	1	3	0	0	1	0	0	0
568 54 2	TZ7	568	54	2	568	305791	11	2015	568	55	55	2	0	0	0	0	0	0	2	0	30	0	2	0.305791	0	0	1	0	0	0	0	0	1	1	1	1	0	3	0	0	1	0	0	0
444 130 2	TZ7	444	130	2	444	742558	10	2015	444	41	41	1	0	0	0	0	0	0	1	0	29	0	1	0.742558	0	1	0	0	0	0	0	1	0	1	1	0	1	2	0	1	0	0	0	0
144 3 2	TZ7	144	3	2	144	2018849	9	2015	144	13	13	1	0	0	0	0	0	0	1	0	25	0	1	2.01885	0	1	0	0	0	0	0	1	0	1	0	0	1	2	0	1	0	0	0	0
470 43 2	TZ7	470	43	2	470	211999	12	2015	470	45	45	1	0	0	0	0	0	0	1	0	25	0	0	0.211999	0	1	0	0	0	0	1	0	0	1	0	0	0	1	1	0	0	0	0	0
448 30 2	TZ7	448	30	2	448	549068	9	2015	448	43	43	2	0	0	0	0	0	0	2	0	23	0	2	0.549068	0	0	1	0	0	0	0	0	1	1	1	0	1	2	0	1	0	0	0	0
144 14 1	TZ7	144	14	1	144	2018849	9	2015	144	13	13	1	0	0	0	0	0	0	2	1	28	0	1	2.01885	0	0	1	0	0	0	0	1	0	0	0	0	1	2	0	1	0	0	0	0
135 66 2	TZ7	135	66	2	135	2031323	9	2015	135	13	13	1	0	0	0	0	0	0	0	0	35	0	1	2.03132	1	0	0	0	0	0	0	1	0	0	0	0	1	2	0	1	0	0	0	0
145 34 2	TZ7	145	34	2	145	3701523	9	2015	145	13	13	1	0	0	0	0	0	0	1	0	35	0	1	3.70152	0	1	0	0	0	0	0	1	0	1	0	0	1	3	0	0	1	0	0	0
90 5 2	TZ7	90	5	2	90	2235888	11	2015	90	10	10	1	0	0	0	0	0	0	2	0	22	0	2	2.23589	0	0	1	0	0	0	0	0	1	1	0	1	0	2	0	1	0	0	0	0
565 198 2	TZ7	565	198	2	565	432583	10	2015	565	55	55	1	0	0	0	0	0	0	2	0	27	0	1	0.432583	0	0	1	0	0	0	0	1	0	1	1	0	0	3	0	0	1	0	0	0
444 45 2	TZ7	444	45	2	444	742558	10	2015	444	41	41	2	0	0	0	0	0	0	1	0	21	0	0	0.742558	0	1	0	0	0	0	1	0	0	1	0	0	1	2	0	1	0	0	0	0
127 90 2	TZ7	127	90	2	127	1830423	9	2015	127	13	13	1	0	0	0	0	0	0	2	0	36	0	0	1.83042	0	0	1	0	0	0	1	0	0	1	1	0	0	3	0	0	1	0	0	0
120 84 2	TZ7	120	84	2	120	901281	10	2015	120	12	12	2	0	0	0	0	0	0	2	0	32	0	1	0.901281	0	0	1	0	0	0	0	1	0	1	1	0	1	3	0	0	1	0	0	0
16 17 2	TZ7	16	17	2	16	1000504	10	2015	16	2	2	1	0	0	0	0	0	0	0	0	18	0	0	1.0005	1	0	0	0	0	0	1	0	0	1	0	0	1	1	1	0	0	0	0	0
317 15 2	TZ7	317	15	2	317	582850	9	2015	317	29	29	1	0	0	0	0	0	0	0	0	30	0	1	0.58285	1	0	0	0	0	0	0	1	0	1	1	0	0	1	1	0	0	0	0	0
183 42 2	TZ7	183	42	2	183	980452	11	2015	183	17	17	1	0	0	0	0	0	0	2	0	35	0	2	0.980452	0	0	1	0	0	0	0	0	1	1	1	0	1	3	0	0	1	0	0	0
273 77 2	TZ7	273	77	2	273	994048	12	2015	273	25	25	1	0	0	0	0	0	0	1	0	32	0	1	0.994048	0	1	0	0	0	0	0	1	0	1	1	0	0	2	0	1	0	0	0	0
232 23 2	TZ7	232	23	2	232	1517452	9	2015	232	21	21	1	0	0	0	0	0	0	2	0	19	0	0	1.51745	0	0	1	0	0	0	1	0	0	1	1	0	1	1	1	0	0	0	0	0
136 99 2	TZ7	136	99	2	136	2597223	9	2015	136	13	13	1	0	0	0	0	0	0	2	0	22	0	0	2.59722	0	0	1	0	0	0	1	0	0	1	1	0	1	1	1	0	0	0	0	0
84 39 2	TZ7	84	39	2	84	1280137	12	2015	84	10	10	1	0	0	0	0	0	0	1	0	26	0	1	1.28014	0	1	0	0	0	0	0	1	0	1	1	0	1	1	1	0	0	0	0	0
151 1 2	TZ7	151	1	2	151	1064200	9	2015	151	13	13	3	0	0	0	0	0	0	1	0	39	1	0	1.0642	0	1	0	0	0	0	1	0	0	1	1	1	1	3	0	0	1	0	0	0
531 17 2	TZ7	531	17	2	531	87812	9	2015	531	51	51	1	0	0	0	0	0	0	1	0	35	1	2	0.087812	0	1	0	0	0	0	0	0	1	1	0	0	0	3	0	0	1	0	0	0
234 4 2	TZ7	234	4	2	234	734663	9	2015	234	21	21	1	0	0	0	0	0	0	1	0	28	0	1	0.734663	0	1	0	0	0	0	0	1	0	1	1	0	0	3	0	0	1	0	0	0
143 10 1	TZ7	143	10	1	143	1727591	10	2015	143	13	13	1	0	0	0	0	0	0	1	1	22	0	1	1.72759	0	1	0	0	0	0	0	1	0	1	0	0	0	1	1	0	0	0	0	0
445 185 2	TZ7	445	185	2	445	439098	10	2015	445	41	41	1	0	0	0	0	0	0	1	1	35	0	1	0.439098	0	1	0	0	0	0	0	1	0	1	0	0	1	2	0	1	0	0	0	0
194 101 2	TZ7	194	101	2	194	1266245	10	2015	194	17	17	1	0	0	0	0	0	0	1	0	28	0	1	1.26625	0	1	0	0	0	0	0	1	0	1	0	0	0	1	1	0	0	0	0	0
345 124 1	TZ7	345	124	1	345	1024375	9	2015	345	33	33	1	0	0	0	0	0	0	0	1	41	1	1	1.02437	1	0	0	0	0	0	0	1	0	1	0	0	0	1	1	0	0	0	0	0
508 241 2	TZ7	508	241	2	508	935757	12	2015	508	49	49	3	0	0	0	0	0	0	1	0	28	0	1	0.935757	0	1	0	0	0	0	0	1	0	0	0	0	1	1	1	0	0	0	0	0
95 124 1	TZ7	95	124	1	95	1866711	12	2015	95	10	10	2	0	0	0	0	0	0	1	1	38	0	1	1.86671	0	1	0	0	0	0	0	1	0	1	1	0	1	1	1	0	0	0	0	0
372 31 2	TZ7	372	31	2	372	1064157	12	2015	372	35	35	1	0	0	0	0	0	0	1	0	38	1	1	1.06416	0	1	0	0	0	0	0	1	0	1	1	0	1	1	1	0	0	0	0	0
227 6 2	TZ7	227	6	2	227	252140	12	2015	227	21	21	2	0	0	0	0	0	0	2	0	33	0	1	0.25214	0	0	1	0	0	0	0	1	0	1	1	1	1	3	0	0	1	0	0	0
148 38 2	TZ7	148	38	2	148	1759476	9	2015	148	13	13	1	0	0	0	0	0	0	1	0	20	0	0	1.75948	0	1	0	0	0	0	1	0	0	1	1	0	1	3	0	0	1	0	0	0
143 40 2	TZ7	143	40	2	143	1727591	10	2015	143	13	13	1	0	0	0	0	0	0	2	0	22	0	1	1.72759	0	0	1	0	0	0	0	1	0	1	1	0	1	3	0	0	1	0	0	0
168 32 1	TZ7	168	32	1	168	311336	1	2016	168	15	15	1	0	0	0	0	0	0	0	1	45	0	1	0.311336	1	0	0	0	0	0	0	1	0	1	0	0	0	1	1	0	0	0	0	0
234 86 2	TZ7	234	86	2	234	734663	9	2015	234	21	21	2	0	0	0	0	0	0	2	0	33	0	2	0.734663	0	0	1	0	0	0	0	0	1	1	0	0	1	3	0	0	1	0	0	0
345 43 2	TZ7	345	43	2	345	1024375	9	2015	345	33	33	1	0	0	0	0	0	0	1	0	38	1	1	1.02437	0	1	0	0	0	0	0	1	0	1	1	1	0	3	0	0	1	0	0	0
208 100 1	TZ7	208	100	1	208	726426	1	2016	208	19	19	1	0	0	0	0	0	0	1	1	35	0	1	0.726426	0	1	0	0	0	0	0	1	0	1	0	0	1	3	0	0	1	0	0	0
565 103 2	TZ7	565	103	2	565	432583	10	2015	565	55	55	1	0	0	0	0	0	0	2	0	33	0	1	0.432583	0	0	1	0	0	0	0	1	0	1	0	0	0	2	0	1	0	0	0	0
514 59 2	TZ7	514	59	2	514	671004	12	2015	514	49	49	1	0	0	0	0	0	0	1	0	25	0	0	0.671004	0	1	0	0	0	0	1	0	0	1	0	0	1	2	0	1	0	0	0	0
257 197 2	TZ7	257	197	2	257	2599874	9	2015	257	23	23	1	0	0	0	0	0	0	1	0	34	0	1	2.59987	0	1	0	0	0	0	0	1	0	1	1	0	1	1	1	0	0	0	0	0
204 47 2	TZ7	204	47	2	204	699919	12	2015	204	19	19	1	0	0	0	0	0	0	2	1	23	0	1	0.699919	0	0	1	0	0	0	0	1	0	1	0	0	1	3	0	0	1	0	0	0
240 263 2	TZ7	240	263	2	240	723439	9	2015	240	21	21	1	0	0	0	0	0	0	1	0	22	0	1	0.723439	0	1	0	0	0	0	0	1	0	1	1	1	1	1	1	0	0	0	0	0
190 39 2	TZ7	190	39	2	190	1508562	11	2015	190	17	17	1	0	0	0	0	0	0	0	0	29	0	1	1.50856	1	0	0	0	0	0	0	1	0	1	1	0	0	1	1	0	0	0	0	0
115 9 1	TZ7	115	9	1	115	496951	2	2016	115	12	12	1	0	0	0	0	0	0	2	1	31	0	2	0.496951	0	0	1	0	0	0	0	0	1	1	0	0	1	3	0	0	1	0	0	0
123 59 2	TZ7	123	59	2	123	1590725	9	2015	123	13	13	2	0	0	0	0	0	0	1	0	29	1	1	1.59072	0	1	0	0	0	0	0	1	0	1	1	1	1	2	0	1	0	0	0	0
565 230 2	TZ7	565	230	2	565	432583	10	2015	565	55	55	2	0	0	0	0	0	0	2	0	33	0	1	0.432583	0	0	1	0	0	0	0	1	0	1	0	0	0	2	0	1	0	0	0	0
418 56 2	TZ7	418	56	2	418	773891	9	2015	418	39	39	1	0	0	0	0	0	0	1	0	42	1	0	0.773891	0	1	0	0	0	0	1	0	0	1	1	0	0	2	0	1	0	0	0	0
125 7 2	TZ7	125	7	2	125	1432505	9	2015	125	13	13	1	0	0	0	0	0	0	1	0	32	0	1	1.43251	0	1	0	0	0	0	0	1	0	1	0	0	1	3	0	0	1	0	0	0
122 9 1	TZ7	122	9	1	122	2288030	9	2015	122	13	13	1	0	0	0	0	0	0	1	1	33	0	1	2.28803	0	1	0	0	0	0	0	1	0	1	1	0	1	3	0	0	1	0	0	0
28 35 2	TZ7	28	35	2	28	1589704	8	2015	28	4	4	1	0	0	0	0	0	0	1	0	33	0	1	1.5897	0	1	0	0	0	0	0	1	0	1	0	1	1	1	1	0	0	0	0	0
358 2 2	TZ7	358	2	2	358	930861	10	2015	358	32	32	2	0	0	0	0	0	1	1	0	24	0	1	0.930861	0	1	0	0	1	0	0	1	0	1	1	0	0	1	1	0	0	0	0	1
594 34 2	TZ7	594	34	2	594	118925	11	2015	594	58	58	1	0	0	0	0	0	1	1	0	38	1	0	0.118925	0	1	0	0	1	0	1	0	0	0	0	0	0	3	0	0	1	0	1	0
584 53 2	TZ7	584	53	2	584	191956	10	2015	584	56	56	2	0	0	0	0	0	1	1	0	40	1	0	0.191956	0	1	0	0	1	0	1	0	0	1	0	0	0	2	0	1	0	1	0	0
25 10 2	TZ7	25	10	2	25	1035625	8	2015	25	3	3	2	0	0	0	0	0	1	1	0	23	0	2	1.03562	0	1	0	0	1	0	0	0	1	1	1	0	1
221 14 2	TZ7	221	14	2	221	679466	1	2016	221	20	20	2	0	0	0	0	0	1	1	0	28	0	1	0.679466	0	1	0	0	1	0	0	1	0	1	1	0	0	3	0	0	1	0	1	0
38 93 2	TZ7	38	93	2	38	1270435	9	2015	38	3	3	1	0	0	0	0	0	1	0	0	39	0	0	1.27043	1	0	0	1	0	0	1	0	0	1	0	0	0
592 20 1	TZ7	592	20	1	592	245189	10	2015	592	56	56	2	0	0	0	0	0	1	0	1	45	1	0	0.245189	1	0	0	1	0	0	1	0	0	1	0	0	0	2	0	1	0	1	0	0
511 31 2	TZ7	511	31	2	511	1032512	12	2015	511	48	48	2	0	0	0	0	0	1	1	0	28	0	1	1.03251	0	1	0	0	1	0	0	1	0	1	0	0	0	1	1	0	0	0	0	1
110 83 2	TZ7	110	83	2	110	1000393	1	2016	110	11	11	2	0	0	0	0	0	1	1	0	32	0	1	1.00039	0	1	0	0	1	0	0	1	0	1	0	0	1	3	0	0	1	0	1	0
376 47 1	TZ7	376	47	1	376	1364575	2	2016	376	34	34	1	0	0	0	0	0	1	0	1	35	0	1	1.36458	1	0	0	1	0	0	0	1	0	1	0	0	0	3	0	0	1	0	1	0
165 55 2	TZ7	165	55	2	165	788183	12	2015	165	14	14	1	0	0	0	0	0	1	2	0	22	0	1	0.788183	0	0	1	0	0	1	0	1	0	1	0	0	1	3	0	0	1	0	1	0
209 4 2	TZ7	209	4	2	209	1048088	1	2016	209	18	18	1	0	0	0	0	0	1	1	0	25	0	1	1.04809	0	1	0	0	1	0	0	1	0	1	1	0	0	1	1	0	0	0	0	1
454 66 2	TZ7	454	66	2	454	517347	11	2015	454	42	42	1	0	0	0	0	0	1	1	0	40	0	1	0.517347	0	1	0	0	1	0	0	1	0	1	0	0	0	1	1	0	0	0	0	1
489 126 1	TZ7	489	126	1	489	1352438	12	2015	489	46	46	1	0	0	0	0	0	1	1	1	42	1	1	1.35244	0	1	0	0	1	0	0	1	0	1	0	1	1	2	0	1	0	1	0	0
39 18 1	TZ7	39	18	1	39	1110743	10	2015	39	3	3	2	0	0	0	0	0	1	0	1	35	0	2	1.11074	1	0	0	1	0	0	0	0	1	0	0	0	1	1	1	0	0	0	0	1
68 65 1	TZ7	68	65	1	68	1994766	11	2015	68	7	7	1	0	0	0	0	0	1	2	1	38	0	2	1.99477	0	0	1	0	0	1	0	0	1	1	1	0	1	3	0	0	1	0	1	0
441 19 1	TZ7	441	19	1	441	857838	12	2015	441	40	40	2	0	0	0	0	0	1	1	1	41	0	0	0.857838	0	1	0	0	1	0	1	0	0	0	0	0	0	1	1	0	0	0	0	1
66 25 2	TZ7	66	25	2	66	1265022	12	2015	66	7	7	2	0	0	0	0	0	1	1	0	26	0	1	1.26502	0	1	0	0	1	0	0	1	0	1	0	0	1	3	0	0	1	0	1	0
321 82 2	TZ7	321	82	2	321	625531	9	2015	321	28	28	2	0	0	0	0	0	1	1	0	23	0	1	0.625531	0	1	0	0	1	0	0	1	0	1	0	0	0	1	1	0	0	0	0	1
377 14 2	TZ7	377	14	2	377	1619641	1	2016	377	34	34	1	0	0	0	0	0	1	1	0	21	0	1	1.61964	0	1	0	0	1	0	0	1	0	1	1	0	1	3	0	0	1	0	1	0
483 86 2	TZ7	483	86	2	483	273520	1	2016	483	44	44	1	0	0	0	0	0	1	1	0	41	1	1	0.27352	0	1	0	0	1	0	0	1	0	0	0	0	0	3	0	0	1	0	1	0
543 30 1	TZ7	543	30	1	543	97653	11	2015	543	52	52	1	0	0	0	0	0	1	1	1	39	0	1	0.097653	0	1	0	0	1	0	0	1	0	1	1	0	0	3	0	0	1	0	1	0
410 26 2	TZ7	410	26	2	410	542536	12	2015	410	38	38	1	0	0	0	0	0	1	1	0	28	0	0	0.542536	0	1	0	0	1	0	1	0	0	1	0	0	1	1	1	0	0	0	0	1
501 93 2	TZ7	501	93	2	501	894294	1	2016	501	46	46	2	0	0	0	0	0	1	0	0	29	1	1	0.894294	1	0	0	1	0	0	0	1	0	1	0	0	0	1	1	0	0	0	0	1
569 92 1	TZ7	569	92	1	569	243425	9	2015	569	54	54	1	0	0	0	0	0	1	2	1	31	0	1	0.243425	0	0	1	0	0	1	0	1	0	1	0	0	1	3	0	0	1	0	1	0
554 27 2	TZ7	554	27	2	554	99100	12	2015	554	52	52	1	0	0	0	0	0	1	2	0	32	0	1	0.0991	0	0	1	0	0	1	0	1	0	1	1	0	1	3	0	0	1	0	1	0
202 36 2	TZ7	202	36	2	202	874575	12	2015	202	18	18	1	0	0	0	0	0	1	0	0	30	0	1	0.874575	1	0	0	1	0	0	0	1	0	0	0	0	1	1	1	0	0	0	0	1
14 95 2	TZ7	14	95	2	14	2185273	10	2015	14	1	1	1	0	0	0	0	0	1	1	0	21	0	1	2.18527	0	1	0	0	1	0	0	1	0	1	0	0	1	3	0	0	1	0	1	0
290 13 2	TZ7	290	13	2	290	1405804	12	2015	290	26	26	1	0	0	0	0	0	1	0	0	46	1	1	1.4058	1	0	0	1	0	0	0	1	0	1	1	0	0	1	1	0	0	0	0	1
215 69 2	TZ7	215	69	2	215	993135	12	2015	215	18	18	1	0	0	0	0	0	1	2	0	24	0	1	0.993135	0	0	1	0	0	1	0	1	0	1	1	0	1	3	0	0	1	0	1	0
169 13 2	TZ7	169	13	2	169	836121	1	2016	169	14	14	1	0	0	0	0	0	1	1	0	20	0	1	0.836121	0	1	0	0	1	0	0	1	0	1	1	0	0	1	1	0	0	0	0	1
224 72 2	TZ7	224	72	2	224	665059	1	2016	224	20	20	2	0	0	0	0	0	1	1	0	32	1	2	0.665059	0	1	0	0	1	0	0	0	1	0	0	0	0	2	0	1	0	1	0	0
424 150 2	TZ7	424	150	2	424	1379771	10	2015	424	38	38	2	0	0	0	0	0	1	1	0	31	1	0	1.37977	0	1	0	0	1	0	1	0	0	0	0	0	1	3	0	0	1	0	1	0
466 23 2	TZ7	466	23	2	466	171694	12	2015	466	44	44	1	0	0	0	0	0	1	0	0	28	0	1	0.171694	1	0	0	1	0	0	0	1	0	0	0	0	0	3	0	0	1	0	1	0
8 42 2	TZ7	8	42	2	8	1839313	11	2015	8	1	1	1	0	0	0	0	0	1	1	1	38	0	1	1.83931	0	1	0	0	1	0	0	1	0	1	0	0	0	2	0	1	0	1	0	0
356 9 2	TZ7	356	9	2	356	778032	9	2015	356	32	32	2	0	0	0	0	0	1	1	0	34	0	0	0.778032	0	1	0	0	1	0	1	0	0	0	0	0	0	1	1	0	0	0	0	1
351 55 2	TZ7	351	55	2	351	752524	11	2015	351	32	32	2	0	0	0	0	0	1	1	0	30	0	1	0.752524	0	1	0	0	1	0	0	1	0	0	0	0	0	1	1	0	0	0	0	1
547 76 2	TZ7	547	76	2	547	98323	11	2015	547	52	52	2	0	0	0	0	0	1	2	0	29	0	1	0.098323	0	0	1	0	0	1	0	1	0	0	0	0	1	3	0	0	1	0	1	0
235 73 2	TZ7	235	73	2	235	700158	1	2016	235	20	20	1	0	0	0	0	0	1	1	0	46	1	1	0.700158	0	1	0	0	1	0	0	1	0	1	1	0	0	3	0	0	1	0	1	0
346 96 2	TZ7	346	96	2	346	916496	11	2015	346	32	32	1	0	0	0	0	0	1	1	0	21	0	1	0.916496	0	1	0	0	1	0	0	1	0	1	0	0	0	2	0	1	0	1	0	0
22 14 2	TZ7	22	14	2	22	1204592	10	2015	22	3	3	1	0	0	0	0	0	1	1	0	29	0	0	1.20459	0	1	0	0	1	0	1	0	0	1	0	1	1	3	0	0	1	0	1	0
86 9 2	TZ7	86	9	2	86	1508891	12	2015	86	9	9	1	0	0	0	0	0	1	0	0	25	0	1	1.50889	1	0	0	1	0	0	0	1	0	0	0	0	1	1	1	0	0	0	0	1
498 33 2	TZ7	498	33	2	498	612071	1	2016	498	46	46	1	0	0	0	0	0	1	0	0	41	1	1	0.612071	1	0	0	1	0	0	0	1	0	0	0	0	0	1	1	0	0	0	0	1
24 70 2	TZ7	24	70	2	24	1247613	8	2015	24	3	3	2	0	0	0	0	0	1	1	0	43	1	1	1.24761	0	1	0	0	1	0	0	1	0	0	0	0	1	1	1	0	0	0	0	1
76 18 1	TZ7	76	18	1	76	1298563	11	2015	76	7	7	1	0	0	0	0	0	1	1	1	30	1	1	1.29856	0	1	0	0	1	0	0	1	0	0	0	0	1	3	0	0	1	0	1	0
597 40 2	TZ7	597	40	2	597	137593	11	2015	597	58	58	3	0	0	0	0	0	1	0	0	43	1	0	0.137593	1	0	0	1	0	0	1	0	0	1	1	1	0	1	1	0	0	0	0	1
450 108 2	TZ7	450	108	2	450	732095	9	2015	450	42	42	1	0	0	0	0	0	1	1	0	36	0	2	0.732095	0	1	0	0	1	0	0	0	1	1	0	0	0	3	0	0	1	0	1	0
602 65 2	TZ7	602	65	2	602	122771	12	2015	602	58	58	3	0	0	0	0	0	1	2	0	22	0	0	0.122771	0	0	1	0	0	1	1	0	0	1	1	0	0	3	0	0	1	0	1	0
557 11 2	TZ7	557	11	2	557	97482	12	2015	557	52	52	1	0	0	0	0	0	1	2	0	43	1	1	0.097482	0	0	1	0	0	1	0	1	0	0	0	0	1	3	0	0	1	0	1	0
235 111 1	TZ7	235	111	1	235	700158	1	2016	235	20	20	1	0	0	0	0	0	1	1	1	39	0	1	0.700158	0	1	0	0	1	0	0	1	0	1	1	1	1	3	0	0	1	0	1	0
284 4 2	TZ7	284	4	2	284	1063365	2	2016	284	26	26	2	0	0	0	0	0	1	0	0	36	0	1	1.06336	1	0	0	1	0	0	0	1	0	1	0	0	0	2	0	1	0	1	0	0
421 28 2	TZ7	421	28	2	421	1069176	11	2015	421	38	38	1	0	0	0	0	0	1	1	0	26	0	1	1.06918	0	1	0	0	1	0	0	1	0	1	0	0	1	2	0	1	0	1	0	0
336 52 2	TZ7	336	52	2	336	2568127	10	2015	336	30	30	2	0	0	0	0	0	1	0	0	41	1	1	2.56813	1	0	0	1	0	0	0	1	0	0	0	0	0	1	1	0	0	0	0	1
308 21 2	TZ7	308	21	2	308	679066	10	2015	308	28	28	2	0	0	0	0	0	1	1	0	37	0	1	0.679066	0	1	0	0	1	0	0	1	0	1	0	0	0	3	0	0	1	0	1	0
325 53 2	TZ7	325	53	2	325	1069628	11	2015	325	30	30	1	0	0	0	0	0	1	0	0	31	1	1	1.06963	1	0	0	1	0	0	0	1	0	0	0	0	0	2	0	1	0	1	0	0
35 103 2	TZ7	35	103	2	35	1805842	11	2015	35	3	3	2	0	0	0	0	0	1	0	0	32	0	0	1.80584	1	0	0	1	0	0	1	0	0	0	0	0	0	1	1	0	0	0	0	1
601 39 2	TZ7	601	39	2	601	110684	12	2015	601	58	58	3	0	0	0	0	0	1	1	0	33	1	0	0.110684	0	1	0	0	1	0	1	0	0	1	0	0	0	1	1	0	0	0	0	1
382 70 2	TZ7	382	70	2	382	1902231	1	2016	382	34	34	1	0	0	0	0	0	1	0	0	23	0	1	1.90223	1	0	0	1	0	0	0	1	0	1	0	0	1	2	0	1	0	1	0	0
340 82 2	TZ7	340	82	2	340	1027463	12	2015	340	30	30	2	0	0	0	0	0	1	1	0	38	1	1	1.02746	0	1	0	0	1	0	0	1	0	1	0	0	0	3	0	0	1	0	1	0
320 30 2	TZ7	320	30	2	320	598763	9	2015	320	28	28	2	0	0	0	0	0	1	1	0	36	1	1	0.598763	0	1	0	0	1	0	0	1	0	1	0	0	0	3	0	0	1	0	1	0
377 98 2	TZ7	377	98	2	377	1619641	1	2016	377	34	34	1	0	0	0	0	0	1	1	0	28	0	1	1.61964	0	1	0	0	1	0	0	1	0	0	0	0	1	1	1	0	0	0	0	1
410 37 2	TZ7	410	37	2	410	542536	12	2015	410	38	38	2	0	0	0	0	0	1	1	0	31	0	1	0.542536	0	1	0	0	1	0	0	1	0	1	1	0	1	3	0	0	1	0	1	0
230 45 2	TZ7	230	45	2	230	496386	12	2015	230	20	20	2	0	0	0	0	0	1	1	0	28	0	1	0.496386	0	1	0	0	1	0	0	1	0	1	0	0	0	2	0	1	0	1	0	0
605 20 2	TZ7	605	20	2	605	145586	12	2015	605	58	58	3	0	0	0	0	0	1	2	0	40	1	1	0.145586	0	0	1	0	0	1	0	1	0	0	0	0	0	1	1	0	0	0	0	1
485 18 2	TZ7	485	18	2	485	136945	1	2016	485	44	44	1	0	0	0	0	0	1	1	0	42	1	1	0.136945	0	1	0	0	1	0	0	1	0	1	1	0	0	1	1	0	0	0	0	1
370 8 2	TZ7	370	8	2	370	1569027	1	2016	370	34	34	1	0	0	0	0	0	1	1	0	38	1	1	1.56903	0	1	0	0	1	0	0	1	0	1	1	0	1	3	0	0	1	0	1	0
236 19 2	TZ7	236	19	2	236	617953	1	2016	236	20	20	1	0	0	0	0	0	1	2	0	26	0	2	0.617953	0	0	1	0	0	1	0	0	1	1	1	0	1	3	0	0	1	0	1	0
560 47 2	TZ7	560	47	2	560	250065	11	2015	560	54	54	2	0	0	0	0	0	1	2	0	25	0	1	0.250065	0	0	1	0	0	1	0	1	0	1	0	0	1	3	0	0	1	0	1	0
501 33 2	TZ7	501	33	2	501	894294	1	2016	501	46	46	2	0	0	0	0	0	1	1	0	20	0	1	0.894294	0	1	0	0	1	0	0	1	0	1	0	0	0	1	1	0	0	0	0	1
581 28 2	TZ7	581	28	2	581	120235	11	2015	581	56	56	1	0	0	0	0	0	1	1	0	41	1	1	0.120235	0	1	0	0	1	0	0	1	0	0	0	0	0	3	0	0	1	0	1	0
275 73 2	TZ7	275	73	2	275	792259	1	2016	275	24	24	2	0	0	0	0	0	1	1	0	29	0	1	0.792259	0	1	0	0	1	0	0	1	0	0	0	0	0	1	1	0	0	0	0	1
339 16 2	TZ7	339	16	2	339	932697	11	2015	339	30	30	2	0	0	0	0	0	1	1	0	27	0	1	0.932697	0	1	0	0	1	0	0	1	0	0	0	0	0	3	0	0	1	0	1	0
368 72 2	TZ7	368	72	2	368	1222123	12	2015	368	34	34	2	0	0	0	0	0	1	1	0	26	0	1	1.22212	0	1	0	0	1	0	0	1	0	0	0	0	1	1	1	0	0	0	0	1
593 75 6	TZ7	593	75	6	593	170491	10	2015	593	56	56	2	1	1	0	0	0	1	0	1	22	0	0	0.170491	1	0	0	1	0	0	1	0	0	1	1	0	1	1	1	0	0	0	0	1
291 74 2	TZ7	291	74	2	291	1541161	12	2015	291	26	26	1	0	0	0	0	0	1	2	0	20	0	1	1.54116	0	0	1	0	0	1	0	1	0	1	1	1	1	3	0	0	1	0	1	0
306 94 1	TZ7	306	94	1	306	823887	11	2015	306	28	28	1	0	0	0	0	0	1	1	1	36	1	1	0.823887	0	1	0	0	1	0	0	1	0	1	0	0	1	2	0	1	0	1	0	0
65 43 2	TZ7	65	43	2	65	604475	12	2015	65	7	7	1	0	0	0	0	0	1	0	0	35	1	1	0.604475	1	0	0	1	0	0	0	1	0	0	0	0	1	1	1	0	0	0	0	1
52 95 2	TZ7	52	95	2	52	772623	8	2015	52	5	5	2	0	0	0	0	0	1	2	0	35	0	2	0.772623	0	0	1	0	0	1	0	0	1	1	1	1	1
461 83 2	TZ7	461	83	2	461	528947	11	2015	461	42	42	1	0	0	0	0	0	1	1	0	25	0	1	0.528947	0	1	0	0	1	0	0	1	0	1	0	0	0	3	0	0	1	0	1	0
176 16 2	TZ7	176	16	2	176	561873	12	2015	176	14	14	1	0	0	0	0	0	1	1	0	29	0	1	0.561873	0	1	0	0	1	0	0	1	0	1	1	1	1	3	0	0	1	0	1	0
245 87 2	TZ7	245	87	2	245	3940281	11	2015	245	22	22	1	0	0	0	0	0	1	1	0	40	0	1	3.94028	0	1	0	0	1	0	0	1	0	0	0	0	0	1	1	0	0	0	0	1
57 61 2	TZ7	57	61	2	57	1137715	9	2015	57	5	5	1	0	0	0	0	0	1	1	0	30	0	1	1.13771	0	1	0	0	1	0	0	1	0	1	1	0	0	3	0	0	1	0	1	0
411 55 2	TZ7	411	55	2	411	1608228	12	2015	411	38	38	1	0	0	0	0	0	1	2	0	29	0	1	1.60823	0	0	1	0	0	1	0	1	0	0	0	0	0	1	1	0	0	0	0	1
34 79 1	TZ7	34	79	1	34	636234	11	2015	34	3	3	2	0	0	0	0	0	1	1	1	36	1	1	0.636234	0	1	0	0	1	0	0	1	0	1	0	0	0	1	1	0	0	0	0	1
184 30 1	TZ7	184	30	1	184	1071329	11	2015	184	16	16	1	0	0	0	0	0	1	0	1	29	0	1	1.07133	1	0	0	1	0	0	0	1	0	1	1	0	1	3	0	0	1	0	1	0
473 11 2	TZ7	473	11	2	473	258784	1	2016	473	44	44	2	0	0	0	0	0	1	1	0	31	0	1	0.258784	0	1	0	0	1	0	0	1	0	0	0	0	0	1	1	0	0	0	0	1
427 51 2	TZ7	427	51	2	427	826091	9	2015	427	40	40	2	0	0	0	0	0	1	1	0	32	0	0	0.826091	0	1	0	0	1	0	1	0	0	1	0	0	1	1	1	0	0	0	0	1
249 107 2	TZ7	249	107	2	249	2294357	12	2015	249	22	22	1	0	0	0	0	0	1	1	0	33	0	1	2.29436	0	1	0	0	1	0	0	1	0	1	0	0	0	3	0	0	1	0	1	0
607 50 1	TZ7	607	50	1	607	143066	11	2015	607	58	58	1	0	0	0	0	0	1	2	1	26	0	0	0.143066	0	0	1	0	0	1	1	0	0	1	0	0	1	3	0	0	1	0	1	0
281 24 2	TZ7	281	24	2	281	2434038	1	2016	281	24	24	2	0	0	0	0	0	1	1	0	28	0	1	2.43404	0	1	0	0	1	0	0	1	0	0	0	0	0	2	0	1	0	1	0	0
436 38 2	TZ7	436	38	2	436	811415	12	2015	436	40	40	1	0	0	0	0	0	1	2	0	29	0	0	0.811415	0	0	1	0	0	1	1	0	0	1	0	0	1	1	1	0	0	0	0	1
283 61 3	TZ7	283	61	3	283	1090551	2	2016	283	26	26	2	0	0	0	0	0	1	1	1	19	0	1	1.09055	0	1	0	0	1	0	0	1	0	0	0	0	0	1	1	0	0	0	0	1
438 86 2	TZ7	438	86	2	438	824897	1	2016	438	40	40	1	0	0	0	0	0	1	1	0	35	0	1	0.824897	0	1	0	0	1	0	0	1	0	0	0	0	1	1	1	0	0	0	0	1
371 30 1	TZ7	371	30	1	371	1402895	1	2016	371	34	34	1	0	0	0	0	0	1	0	1	29	0	1	1.40289	1	0	0	1	0	0	0	1	0	0	0	0	0	1	1	0	0	0	0	1
35 117 2	TZ7	35	117	2	35	1805842	11	2015	35	3	3	1	0	0	0	0	0	1	1	0	36	0	1	1.80584	0	1	0	0	1	0	0	1	0	0	0	0	0	1	1	0	0	0	0	1
61 28 2	TZ7	61	28	2	61	596113	9	2015	61	5	5	1	0	0	0	0	0	1	1	0	39	0	1	0.596113	0	1	0	0	1	0	0	1	0	1	1	0	1	3	0	0	1	0	1	0
602 90 2	TZ7	602	90	2	602	122771	12	2015	602	58	58	2	0	0	0	0	0	1	1	0	36	1	0	0.122771	0	1	0	0	1	0	1	0	0	1	0	0	1	3	0	0	1	0	1	0
350 144 2	TZ7	350	144	2	350	745614	11	2015	350	32	32	3	0	0	0	0	0	1	1	0	33	1	1	0.745614	0	1	0	0	1	0	0	1	0	1	0	0	1	3	0	0	1	0	1	0
37 105 2	TZ7	37	105	2	37	995953	8	2015	37	3	3	2	0	0	0	0	0	1	1	0	20	0	1	0.995953	0	1	0	0	1	0	0	1	0	1	1	0	0	3	0	0	1	0	1	0
479 23 2	TZ7	479	23	2	479	364848	1	2016	479	44	44	2	0	0	0	0	0	1	1	0	19	0	1	0.364848	0	1	0	0	1	0	0	1	0	0	0	0	0	1	1	0	0	0	0	1
302 8 2	TZ7	302	8	2	302	610490	9	2015	302	28	28	2	0	0	0	0	0	1	0	0	33	1	1	0.61049	1	0	0	1	0	0	0	1	0	1	1	0	0	3	0	0	1	0	1	0
105 5 2	TZ7	105	5	2	105	730925	12	2015	105	11	11	1	0	0	0	0	0	1	1	0	35	0	1	0.730925	0	1	0	0	1	0	0	1	0	1	1	0	1	3	0	0	1	0	1	0
93 81 1	TZ7	93	81	1	93	1375425	11	2015	93	9	9	2	0	0	0	0	0	1	1	1	27	0	1	1.37542	0	1	0	0	1	0	0	1	0	1	0	0	1	1	1	0	0	0	0	1
303 50 2	TZ7	303	50	2	303	607777	11	2015	303	28	28	1	0	0	0	0	0	1	1	0	30	0	1	0.607777	0	1	0	0	1	0	0	1	0	0	0	0	0	1	1	0	0	0	0	1
521 29 3	TZ7	521	29	3	521	520224	1	2016	521	48	48	2	1	0	1	0	0	1	2	0	24	0	1	0.520224	0	0	1	0	0	1	0	1	0	1		0	0	2	0	1	0	1	0	0
589 28 2	TZ7	589	28	2	589	103192	9	2015	589	56	56	2	0	0	0	0	0	1	0	0	24	0	2	0.103192	1	0	0	1	0	0	0	0	1	1	0	0	0	3	0	0	1	0	1	0
486 120 2	TZ7	486	120	2	486	299970	2	2016	486	44	44	1	0	0	0	0	0	1	0	0	31	0	1	0.29997	1	0	0	1	0	0	0	1	0	1	1	0	1	1	1	0	0	0	0	1
517 99 2	TZ7	517	99	2	517	922189	1	2016	517	48	48	2	0	0	0	0	0	1	0	0	27	0	1	0.922189	1	0	0	1	0	0	0	1	0	0	0	0	0	1	1	0	0	0	0	1
496 14 2	TZ7	496	14	2	496	607101	1	2016	496	46	46	3	0	0	0	0	0	1	1	0	31	1	1	0.607101	0	1	0	0	1	0	0	1	0	1	0	0	1	1	1	0	0	0	0	1
299 64 2	TZ7	299	64	2	299	1272823	12	2015	299	26	26	1	0	0	0	0	0	1	1	0	37	0	1	1.27282	0	1	0	0	1	0	0	1	0	0	0	0	1	3	0	0	1	0	1	0
606 74 2	TZ7	606	74	2	606	195527	12	2015	606	58	58	3	0	0	0	0	0	1	2	0	30	1	0	0.195527	0	0	1	0	0	1	1	0	0	1	1	0	1	3	0	0	1	0	1	0
440 90 1	TZ7	440	90	1	440	775982	12	2015	440	40	40	1	0	0	0	0	0	1	1	1	30	0	0	0.775982	0	1	0	0	1	0	1	0	0	0	0	0	1	1	1	0	0	0	0	1
439 49 2	TZ7	439	49	2	439	873998	1	2016	439	40	40	1	0	0	0	0	0	1	0	0	35	0	0	0.873998	1	0	0	1	0	0	1	0	0	1	1	0	1	1	1	0	0	0	0	1
271 52 2	TZ7	271	52	2	271	1072462	2	2016	271	24	24	2	1	0	1	0	0	1	0	0	18	0	1	1.07246	1	0	0	1	0	0	0	1	0	1		1	0	1	1	0	0	0	0	1
341 43 2	TZ7	341	43	2	341	1062270	12	2015	341	30	30	1	0	0	0	0	0	1	1	0	20	0	1	1.06227	0	1	0	0	1	0	0	1	0	1	1	1	1	1	1	0	0	0	0	1
524 33 2	TZ7	524	33	2	524	776405	1	2016	524	48	48	2	0	0	0	0	0	1	2	0	23	0	1	0.776405	0	0	1	0	0	1	0	1	0	1	0	0	0	3	0	0	1	0	1	0
62 15 3	TZ7	62	15	3	62	1079062	12	2015	62	7	7	1	0	0	0	0	0	1	2	1	25	0	0	1.07906	0	0	1	0	0	1	1	0	0	1	1	1	1	3	0	0	1	0	1	0
480 48 1	TZ7	480	48	1	480	323381	2	2016	480	44	44	1	0	0	0	0	0	1	1	1	36	1	1	0.323381	0	1	0	0	1	0	0	1	0	0	0	0	0	3	0	0	1	0	1	0
160 65 2	TZ7	160	65	2	160	782709	1	2016	160	14	14	2	0	0	0	0	0	1	1	0	32	0	1	0.782709	0	1	0	0	1	0	0	1	0	0	0	0	0	2	0	1	0	1	0	0
206 52 2	TZ7	206	52	2	206	905132	1	2016	206	18	18	1	0	0	0	0	0	1	1	0	45	1	1	0.905132	0	1	0	0	1	0	0	1	0	1	0	0	1	3	0	0	1	0	1	0
439 73 2	TZ7	439	73	2	439	873998	1	2016	439	40	40	1	0	0	0	0	0	1	0	0	28	0	0	0.873998	1	0	0	1	0	0	1	0	0	0	0	0	1	1	1	0	0	0	0	1
266 74 2	TZ7	266	74	2	266	730561	1	2016	266	24	24	1	0	0	0	0	0	1	1	0	33	0	1	0.730561	0	1	0	0	1	0	0	1	0	0	0	0	0	1	1	0	0	0	0	1
222 36 2	TZ7	222	36	2	222	796592	1	2016	222	20	20	2	0	0	0	0	0	1	1	0	33	1	1	0.796592	0	1	0	0	1	0	0	1	0	1	1	0	1	1	1	0	0	0	0	1
320 2 3	TZ7	320	2	3	320	598763	9	2015	320	28	28	1	0	0	0	0	0	1	1	0	25	0	1	0.598763	0	1	0	0	1	0	0	1	0	0	0	0	0	1	1	0	0	0	0	1
473 33 2	TZ7	473	33	2	473	258784	1	2016	473	44	44	2	0	0	0	0	0	1	1	0	30	1	1	0.258784	0	1	0	0	1	0	0	1	0	0	0	0	0	1	1	0	0	0	0	1
449 8 2	TZ7	449	8	2	449	565250	10	2015	449	42	42	2	0	0	0	0	0	1	1	0	28	0	1	0.56525	0	1	0	0	1	0	0	1	0	1	1	0	1	2	0	1	0	1	0	0
498 42 2	TZ7	498	42	2	498	612071	1	2016	498	46	46	2	0	0	0	0	0	1	0	0	40	1	1	0.612071	1	0	0	1	0	0	0	1	0	0	0	0	0	1	1	0	0	0	0	1
513 160 2	TZ7	513	160	2	513	1124187	12	2015	513	48	48	1	0	0	0	0	0	1	1	0	26	0	1	1.12419	0	1	0	0	1	0	0	1	0	1	0	0	1	3	0	0	1	0	1	0
174 12 2	TZ7	174	12	2	174	807523	1	2016	174	14	14	1	0	0	0	0	0	1	0	0	30	0	1	0.807523	1	0	0	1	0	0	0	1	0	1	1	0	0	2	0	1	0	1	0	0
440 206 1	TZ7	440	206	1	440	775982	12	2015	440	40	40	2	0	0	0	0	0	1	0	1	25	0	1	0.775982	1	0	0	1	0	0	0	1	0	0	0	0	1	1	1	0	0	0	0	1
287 13 2	TZ7	287	13	2	287	1287779	1	2016	287	26	26	2	0	0	0	0	0	1	1	0	35	1	1	1.28778	0	1	0	0	1	0	0	1	0	0	0	0	0	1	1	0	0	0	0	1
497 11 2	TZ7	497	11	2	497	496374	1	2016	497	46	46	1	0	0	0	0	0	1	1	1	20	0	1	0.496374	0	1	0	0	1	0	0	1	0	1	0	0	0	1	1	0	0	0	0	1
605 109 2	TZ7	605	109	2	605	145586	12	2015	605	58	58	2	0	0	0	0	0	1	1	0	47	1	1	0.145586	0	1	0	0	1	0	0	1	0	1	0	0	0	3	0	0	1	0	1	0
589 2 2	TZ7	589	2	2	589	103192	9	2015	589	56	56	2	0	0	0	0	0	1	0	0	35	1	2	0.103192	1	0	0	1	0	0	0	0	1	0	0	0	0	3	0	0	1	0	1	0
263 71 2	TZ7	263	71	2	263	779767	12	2015	263	24	24	1	0	0	0	0	0	1	1	0	26	0	1	0.779767	0	1	0	0	1	0	0	1	0	1	1	0	0	3	0	0	1	0	1	0
83 110 2	TZ7	83	110	2	83	1541141	11	2015	83	9	9	3	0	0	0	0	0	1	1	0	28	1	1	1.54114	0	1	0	0	1	0	0	1	0	1	0	0	0	1	1	0	0	0	0	1
306 45 2	TZ7	306	45	2	306	823887	11	2015	306	28	28	3	0	0	0	0	0	1	0	0	31	0	1	0.823887	1	0	0	1	0	0	0	1	0	0	0	0	0	1	1	0	0	0	0	1
355 53 1	TZ7	355	53	1	355	849694	9	2015	355	32	32	2	0	0	0	0	0	1	0	1	30	1	1	0.849694	1	0	0	1	0	0	0	1	0	0	0	0	1	3	0	0	1	0	1	0
513 8 2	TZ7	513	8	2	513	1124187	12	2015	513	48	48	1	0	0	0	0	0	1	1	1	36	0	1	1.12419	0	1	0	0	1	0	0	1	0	1	0	0	0	3	0	0	1	0	1	0
453 2 2	TZ7	453	2	2	453	517347	9	2015	453	42	42	1	0	0	0	0	0	1	1	0	34	0	2	0.517347	0	1	0	0	1	0	0	0	1	1	1	0	0	3	0	0	1	0	1	0
45 35 1	TZ7	45	35	1	45	782696	9	2015	45	5	5	1	0	0	0	0	0	1	2	1	29	0	2	0.782696	0	0	1	0	0	1	0	0	1	1	1	0	1	3	0	0	1	0	1	0
299 15 2	TZ7	299	15	2	299	1272823	12	2015	299	26	26	2	0	0	0	0	0	1	1	0	25	0	1	1.27282	0	1	0	0	1	0	0	1	0	0	0	0	0	1	1	0	0	0	0	1
164 105 2	TZ7	164	105	2	164	789050	12	2015	164	14	14	1	0	0	0	0	0	1	1	0	33	0	1	0.78905	0	1	0	0	1	0	0	1	0	1	0	0	1	2	0	1	0	1	0	0
511 44 2	TZ7	511	44	2	511	1032512	12	2015	511	48	48	2	0	0	0	0	0	1	1	0	27	0	1	1.03251	0	1	0	0	1	0	0	1	0	1	1	0	1	2	0	1	0	1	0	0
491 170 2	TZ7	491	170	2	491	1409929	12	2015	491	46	46	2	0	0	0	0	0	1	2	0	21	0	1	1.40993	0	0	1	0	0	1	0	1	0	1	0	0	0	3	0	0	1	0	1	0
595 4 2	TZ7	595	4	2	595	121777	11	2015	595	58	58	1	0	0	0	0	0	1	0	0	40	1	1	0.121777	1	0	0	1	0	0	0	1	0	0	0	0	1	3	0	0	1	0	1	0
473 25 2	TZ7	473	25	2	473	258784	1	2016	473	44	44	1	0	0	0	0	0	1	1	0	37	1	1	0.258784	0	1	0	0	1	0	0	1	0	1	1	0	0	1	1	0	0	0	0	1
535 90 1	TZ7	535	90	1	535	191938	9	2015	535	50	50	2	0	0	0	0	0	1	1	1	28	0	0	0.191938	0	1	0	0	1	0	1	0	0	0	0	0	0	3	0	0	1	0	1	0
165 41 2	TZ7	165	41	2	165	788183	12	2015	165	14	14	1	0	0	0	0	0	1	0	0	27	0	1	0.788183	1	0	0	1	0	0	0	1	0	1	0	0	0	3	0	0	1	0	1	0
279 51 1	TZ7	279	51	1	279	863571	1	2016	279	24	24	2	0	0	0	0	0	1	1	1	28	1	1	0.863571	0	1	0	0	1	0	0	1	0	1	0	0	1	1	1	0	0	0	0	1
590 79 2	TZ7	590	79	2	590	122968	9	2015	590	56	56	1	0	0	0	0	0	1	0	0	24	0	2	0.122968	1	0	0	1	0	0	0	0	1	0	0	0	0	3	0	0	1	0	1	0
109 90 2	TZ7	109	90	2	109	726454	1	2016	109	11	11	2	0	0	0	0	0	1	1	0	23	0	1	0.726454	0	1	0	0	1	0	0	1	0	1	1	0	1	2	0	1	0	1	0	0
222 11 2	TZ7	222	11	2	222	796592	1	2016	222	20	20	1	0	0	0	0	0	1	1	0	20	0	0	0.796592	0	1	0	0	1	0	1	0	0	1	1	0	1	3	0	0	1	0	1	0
176 49 1	TZ7	176	49	1	176	561873	12	2015	176	14	14	1	0	0	0	0	0	1	1	1	43	1	1	0.561873	0	1	0	0	1	0	0	1	0	1	1	1	0	3	0	0	1	0	1	0
321 54 1	TZ7	321	54	1	321	625531	9	2015	321	28	28	1	0	0	0	0	0	1	1	1	32	0	1	0.625531	0	1	0	0	1	0	0	1	0	0	0	0	0	3	0	0	1	0	1	0
484 4 2	TZ7	484	4	2	484	263019	1	2016	484	44	44	2	0	0	0	0	0	1	0	0	31	1	1	0.263019	1	0	0	1	0	0	0	1	0	0	0	0	0	3	0	0	1	0	1	0
39 88 1	TZ7	39	88	1	39	1110743	10	2015	39	3	3	1	0	0	0	0	0	1	1	1	36	0	0	1.11074	0	1	0	0	1	0	1	0	0	0	0	0	0	1	1	0	0	0	0	1
83 98 2	TZ7	83	98	2	83	1541141	11	2015	83	9	9	1	0	0	0	0	0	1	0	0	29	0	1	1.54114	1	0	0	1	0	0	0	1	0	1	0	0	0	3	0	0	1	0	1	0
177 87 2	TZ7	177	87	2	177	821706	12	2015	177	14	14	1	0	0	0	0	0	1	1	0	22	0	1	0.821706	0	1	0	0	1	0	0	1	0	1	0	0	0	3	0	0	1	0	1	0
526 13 2	TZ7	526	13	2	526	833584	1	2016	526	48	48	2	0	0	0	0	0	1	1	0	37	1	1	0.833584	0	1	0	0	1	0	0	1	0	1	0	0	1	2	0	1	0	1	0	0
547 26 2	TZ7	547	26	2	547	98323	11	2015	547	52	52	1	0	0	0	0	0	1	2	0	38	1	1	0.098323	0	0	1	0	0	1	0	1	0	0	0	0	0	1	1	0	0	0	0	1
92 122 2	TZ7	92	122	2	92	1907947	11	2015	92	9	9	1	0	0	0	0	0	1	1	0	45	1	1	1.90795	0	1	0	0	1	0	0	1	0	1	1	0	1	1	1	0	0	0	0	1
491 148 2	TZ7	491	148	2	491	1409929	12	2015	491	46	46	2	0	0	0	0	0	1	1	0	31	0	1	1.40993	0	1	0	0	1	0	0	1	0	0	0	0	1	3	0	0	1	0	1	0
556 46 2	TZ7	556	46	2	556	120991	12	2015	556	52	52	1	0	0	0	0	0	1	2	0	21	0	2	0.120991	0	0	1	0	0	1	0	0	1	1	1	1	1	3	0	0	1	0	1	0
85 119 2	TZ7	85	119	2	85	1634250	11	2015	85	9	9	1	0	0	0	0	0	1	0	0	23	0	1	1.63425	1	0	0	1	0	0	0	1	0	1	1	0	0	3	0	0	1	0	1	0
296 98 5	TZ7	296	98	5	296	1392207	12	2015	296	26	26	2	0	0	0	0	0	1	0	1	23	0	1	1.39221	1	0	0	1	0	0	0	1	0	0	0	0	0	1	1	0	0	0	0	1
507 11 1	TZ7	507	11	1	507	913223	12	2015	507	48	48	1	0	0	0	0	0	1	1	1	40	1	1	0.913223	0	1	0	0	1	0	0	1	0	0	0	0	0	2	0	1	0	1	0	0
220 187 2	TZ7	220	187	2	220	1016612	2	2016	220	18	18	1	0	0	0	0	0	1	1	0	15	0	1	1.01661	0	1	0	0	1	0	0	1	0	1	0	0	1	2	0	1	0	1	0	0
218 45 2	TZ7	218	45	2	218	711363	12	2015	218	18	18	3	0	0	0	0	0	1	1	0	22	0	1	0.711363	0	1	0	0	1	0	0	1	0	1	0	0	0	3	0	0	1	0	1	0
593 49 3	TZ7	593	49	3	593	170491	10	2015	593	56	56	3	1	1	0	0	0	1	0	0	28	0	0	0.170491	1	0	0	1	0	0	1	0	0	0	0	0	0	2	0	1	0	1	0	0
330 70 1	TZ7	330	70	1	330	779384	10	2015	330	30	30	1	0	0	0	0	0	1	1	1	43	1	1	0.779384	0	1	0	0	1	0	0	1	0	1	1	0	1	2	0	1	0	1	0	0
341 76 2	TZ7	341	76	2	341	1062270	12	2015	341	30	30	1	0	0	0	0	0	1	0	0	35	0	1	1.06227	1	0	0	1	0	0	0	1	0	1	1	0	0	1	1	0	0	0	0	1
306 60 2	TZ7	306	60	2	306	823887	11	2015	306	28	28	1	0	0	0	0	0	1	1	0	29	0	1	0.823887	0	1	0	0	1	0	0	1	0	0	0	0	1	1	1	0	0	0	0	1
249 30 2	TZ7	249	30	2	249	2294357	12	2015	249	22	22	2	0	0	0	0	0	1	1	0	28	0	1	2.29436	0	1	0	0	1	0	0	1	0	1	1	0	0	2	0	1	0	1	0	0
421 60 2	TZ7	421	60	2	421	1069176	11	2015	421	38	38	2	0	0	0	0	0	1	1	0	22	0	1	1.06918	0	1	0	0	1	0	0	1	0	0	0	0	0	1	1	0	0	0	0	1
500 72 5	TZ7	500	72	5	500	1113848	1	2016	500	46	46	3	1	1	0	0	0	1	1	0	21	0	2	1.11385	0	1	0	0	1	0	0	0	1	0	0	0	1	1	1	0	0	0	0	1
23 24 2	TZ7	23	24	2	23	1024626	8	2015	23	3	3	2	0	0	0	0	0	1	1	0	28	0	1	1.02463	0	1	0	0	1	0	0	1	0	1	1	0	0	3	0	0	1	0	1	0
93 63 2	TZ7	93	63	2	93	1375425	11	2015	93	9	9	1	0	0	0	0	0	1	0	0	20	0	1	1.37542	1	0	0	1	0	0	0	1	0	1	0	0	0	1	1	0	0	0	0	1
547 40 2	TZ7	547	40	2	547	98323	11	2015	547	52	52	2	0	0	0	0	0	1	1	0	31	1	0	0.098323	0	1	0	0	1	0	1	0	0	1	1	0	0	3	0	0	1	0	1	0
549 35 2	TZ7	549	35	2	549	93181	12	2015	549	52	52	2	0	0	0	0	0	1	2	0	30	0	1	0.093181	0	0	1	0	0	1	0	1	0	1	1	0	1	3	0	0	1	0	1	0
269 35 2	TZ7	269	35	2	269	849875	2	2016	269	24	24	1	0	0	0	0	0	1	2	0	23	0	1	0.849875	0	0	1	0	0	1	0	1	0	1	1	0	1	1	1	0	0	0	0	1
424 281 2	TZ7	424	281	2	424	1379771	10	2015	424	38	38	2	0	0	0	0	0	1	2	0	25	0	1	1.37977	0	0	1	0	0	1	0	1	0	1	0	0	1	3	0	0	1	0	1	0
368 33 2	TZ7	368	33	2	368	1222123	12	2015	368	34	34	1	0	0	0	0	0	1	1	0	31	0	1	1.22212	0	1	0	0	1	0	0	1	0	1	1	1	1	3	0	0	1	0	1	0
267 109 2	TZ7	267	109	2	267	721506	1	2016	267	24	24	1	0	0	0	0	0	1	1	0	31	0	1	0.721506	0	1	0	0	1	0	0	1	0	1	1	0	0	1	1	0	0	0	0	1
601 53 2	TZ7	601	53	2	601	110684	12	2015	601	58	58	3	0	0	0	0	0	1	2	0	33	1	0	0.110684	0	0	1	0	0	1	1	0	0	0	0	0	0	2	0	1	0	1	0	0
441 127 1	TZ7	441	127	1	441	857838	12	2015	441	40	40	1	0	0	0	0	0	1	2	1	23	0	1	0.857838	0	0	1	0	0	1	0	1	0	1	1	0	0	1	1	0	0	0	0	1
185 57 2	TZ7	185	57	2	185	1153522	11	2015	185	16	16	1	0	0	0	0	0	1	2	0	22	0	1	1.15352	0	0	1	0	0	1	0	1	0	1	0	0	1	1	1	0	0	0	0	1
486 133 2	TZ7	486	133	2	486	299970	2	2016	486	44	44	2	0	0	0	0	0	1	1	0	21	0	1	0.29997	0	1	0	0	1	0	0	1	0	0	0	0	1	1	1	0	0	0	0	1
421 63 2	TZ7	421	63	2	421	1069176	11	2015	421	38	38	1	0	0	0	0	0	1	1	0	26	0	1	1.06918	0	1	0	0	1	0	0	1	0	0	0	0	0	1	1	0	0	0	0	1
460 71 2	TZ7	460	71	2	460	553204	11	2015	460	42	42	1	0	0	0	0	0	1	1	0	30	0	1	0.553204	0	1	0	0	1	0	0	1	0	1	1	0	1	3	0	0	1	0	1	0
536 38 2	TZ7	536	38	2	536	124603	9	2015	536	50	50	1	0	0	0	0	0	1	0	0	40	1	2	0.124603	1	0	0	1	0	0	0	0	1	1	1	0	1	1	1	0	0	0	0	1
368 26 1	TZ7	368	26	1	368	1222123	12	2015	368	34	34	1	0	0	0	0	0	1	2	1	27	0	2	1.22212	0	0	1	0	0	1	0	0	1	1	0	1	0	3	0	0	1	0	1	0
544 80 2	TZ7	544	80	2	544	74675	11	2015	544	52	52	2	0	0	0	0	0	1	1	0	30	0	1	0.074675	0	1	0	0	1	0	0	1	0	0	0	0	0	1	1	0	0	0	0	1
88 76 2	TZ7	88	76	2	88	5156256	12	2015	88	9	9	1	0	0	0	0	0	1	1	0	20	0	1	5.15626	0	1	0	0	1	0	0	1	0	0	0	0	1	1	1	0	0	0	0	1
46 59 2	TZ7	46	59	2	46	1016233	10	2015	46	5	5	2	1	0	1	0	0	1	2	0	23	0	1	1.01623	0	0	1	0	0	1	0	1	0	1		0	0	3	0	0	1	0	1	0
475 103 2	TZ7	475	103	2	475	232739	1	2016	475	44	44	1	0	0	0	0	0	1	1	0	19	0	1	0.232739	0	1	0	0	1	0	0	1	0	0	0	0	1	3	0	0	1	0	1	0
528 126 2	TZ7	528	126	2	528	155571	10	2015	528	50	50	2	0	0	0	0	0	1	0	0	33	1	0	0.155571	1	0	0	1	0	0	1	0	0	0	0	0	0	3	0	0	1	0	1	0
587 33 2	TZ7	587	33	2	587	126014	10	2015	587	56	56	2	0	0	0	0	0	1	0	0	40	1	2	0.126014	1	0	0	1	0	0	0	0	1	0	0	0	0	3	0	0	1	0	1	0
222 65 2	TZ7	222	65	2	222	796592	1	2016	222	20	20	2	0	0	0	0	0	1	1	0	30	0	2	0.796592	0	1	0	0	1	0	0	0	1	1	1	0	1	3	0	0	1	0	1	0
403 64 3	TZ7	403	64	3	403	1495831	10	2015	403	36	36	2	0	0	0	0	0	1	1	0	33	0	1	1.49583	0	1	0	0	1	0	0	1	0	1	1	0	1	2	0	1	0	1	0	0
540 145 2	TZ7	540	145	2	540	138605	9	2015	540	50	50	2	0	0	0	0	0	1	0	0	36	1	1	0.138605	1	0	0	1	0	0	0	1	0	1	1	1	1	3	0	0	1	0	1	0
512 15 2	TZ7	512	15	2	512	1421309	1	2016	512	48	48	2	0	0	0	0	0	1	1	0	39	1	1	1.42131	0	1	0	0	1	0	0	1	0	1	0	0	0	2	0	1	0	1	0	0
541 68 2	TZ7	541	68	2	541	152051	10	2015	541	50	50	2	0	0	0	0	0	1	0	0	38	1	1	0.152051	1	0	0	1	0	0	0	1	0	0	0	0	1	3	0	0	1	0	1	0
414 30 1	TZ7	414	30	1	414	774239	11	2015	414	38	38	1	0	0	0	0	0	1	1	1	42	1	1	0.774239	0	1	0	0	1	0	0	1	0	0	0	0	0	1	1	0	0	0	0	1
606 58 3	TZ7	606	58	3	606	195527	12	2015	606	58	58	1	0	0	0	0	0	1	2	1	22	0	0	0.195527	0	0	1	0	0	1	1	0	0	1	0	0	0	3	0	0	1	0	1	0
578 16 2	TZ7	578	16	2	578	256584	11	2015	578	54	54	1	0	0	0	0	0	1	2	0	34	0	2	0.256584	0	0	1	0	0	1	0	0	1	1	1	0	1	3	0	0	1	0	1	0
562 2 2	TZ7	562	2	2	562	388146	11	2015	562	54	54	1	0	0	0	0	0	1	2	0	27	0	1	0.388146	0	0	1	0	0	1	0	1	0	1	0	1	1	3	0	0	1	0	1	0
197 180 1	TZ7	197	180	1	197	1226293	11	2015	197	16	16	1	0	0	0	0	0	1	1	1	20	0	1	1.22629	0	1	0	0	1	0	0	1	0	0	0	0	0	1	1	0	0	0	0	1
10 133 1	TZ7	10	133	1	10	2318696	12	2015	10	1	1	2	0	0	0	0	0	1	1	1	45	1	1	2.3187	0	1	0	0	1	0	0	1	0	0	0	0	0	1	1	0	0	0	0	1
410 48 2	TZ7	410	48	2	410	542536	12	2015	410	38	38	2	0	0	0	0	0	1	2	0	32	0	1	0.542536	0	0	1	0	0	1	0	1	0	1	0	0	1	3	0	0	1	0	1	0
354 74 2	TZ7	354	74	2	354	1428751	10	2015	354	32	32	2	0	0	0	0	0	1	1	0	35	1	1	1.42875	0	1	0	0	1	0	0	1	0	0	0	0	1	1	1	0	0	0	0	1
219 5 3	TZ7	219	5	3	219	953021	2	2016	219	18	18	3	0	0	0	0	0	1	1	0	29	0	1	0.953021	0	1	0	0	1	0	0	1	0	1	0	0	1	2	0	1	0	1	0	0
504 26 2	TZ7	504	26	2	504	702319	1	2016	504	46	46	2	0	0	0	0	0	1	1	1	22	0	1	0.702319	0	1	0	0	1	0	0	1	0	1	0	0	1	3	0	0	1	0	1	0
40 10 2	TZ7	40	10	2	40	1318290	10	2015	40	3	3	1	0	0	0	0	0	1	2	1	19	0	0	1.31829	0	0	1	0	0	1	1	0	0	0	0	0	0	1	1	0	0	0	0	1
532 146 2	TZ7	532	146	2	532	175263	9	2015	532	50	50	2	0	0	0	0	0	1	2	0	19	0	1	0.175263	0	0	1	0	0	1	0	1	0	1	1	1	1	3	0	0	1	0	1	0
265 116 2	TZ7	265	116	2	265	914552	1	2016	265	24	24	1	0	0	0	0	0	1	1	0	25	0	1	0.914552	0	1	0	0	1	0	0	1	0	0	0	0	1	2	0	1	0	1	0	0
552 68 2	TZ7	552	68	2	552	124831	12	2015	552	52	52	2	0	0	0	0	0	1	2	0	27	0	0	0.124831	0	0	1	0	0	1	1	0	0	1	1	0	1	3	0	0	1	0	1	0
560 11 2	TZ7	560	11	2	560	250065	11	2015	560	54	54	1	0	0	0	0	0	1	1	0	39	0	1	0.250065	0	1	0	0	1	0	0	1	0	1	1	0	1	3	0	0	1	0	1	0
196 72 2	TZ7	196	72	2	196	1353294	11	2015	196	16	16	1	0	0	0	0	0	1	1	0	38	1	1	1.35329	0	1	0	0	1	0	0	1	0	1	1	0	1	3	0	0	1	0	1	0
491 159 2	TZ7	491	159	2	491	1409929	12	2015	491	46	46	1	0	0	0	0	0	1	1	0	35	0	1	1.40993	0	1	0	0	1	0	0	1	0	1	0	0	1	3	0	0	1	0	1	0
521 76 2	TZ7	521	76	2	521	520224	1	2016	521	48	48	1	0	0	0	0	0	1	1	0	35	1	1	0.520224	0	1	0	0	1	0	0	1	0	1	1	0	1	1	1	0	0	0	0	1
480 249 1	TZ7	480	249	1	480	323381	2	2016	480	44	44	1	0	0	0	0	0	1	1	1	34	0	1	0.323381	0	1	0	0	1	0	0	1	0	0	0	0	1	3	0	0	1	0	1	0
458 27 2	TZ7	458	27	2	458	534036	10	2015	458	42	42	2	0	0	0	0	0	1	1	0	27	0	1	0.534036	0	1	0	0	1	0	0	1	0	1	1	0	1	2	0	1	0	1	0	0
251 38 2	TZ7	251	38	2	251	2126529	10	2015	251	22	22	1	0	0	0	0	0	1	2	0	28	0	1	2.12653	0	0	1	0	0	1	0	1	0	1	1	0	1	2	0	1	0	1	0	0
355 19 1	TZ7	355	19	1	355	849694	9	2015	355	32	32	2	0	0	0	0	0	1	0	1	37	1	1	0.849694	1	0	0	1	0	0	0	1	0	1	1	0	0	1	1	0	0	0	0	1
229 15 2	TZ7	229	15	2	229	684196	12	2015	229	20	20	2	0	0	0	0	0	1	1	0	30	0	1	0.684196	0	1	0	0	1	0	0	1	0	1	1	1	1	3	0	0	1	0	1	0
263 47 2	TZ7	263	47	2	263	779767	12	2015	263	24	24	1	0	0	0	0	0	1	2	0	20	0	1	0.779767	0	0	1	0	0	1	0	1	0	1	1	0	0	1	1	0	0	0	0	1
346 39 2	TZ7	346	39	2	346	916496	11	2015	346	32	32	1	0	0	0	0	0	1	1	0	35	0	1	0.916496	0	1	0	0	1	0	0	1	0	0	0	0	1	1	1	0	0	0	0	1
373 41 2	TZ7	373	41	2	373	1539129	12	2015	373	34	34	1	0	0	0	0	0	1	0	0	35	0	1	1.53913	1	0	0	1	0	0	0	1	0	1	0	0	0	1	1	0	0	0	0	1
447 69 2	TZ7	447	69	2	447	521017	9	2015	447	42	42	1	0	0	0	0	0	1	1	0	37	0	2	0.521017	0	1	0	0	1	0	0	0	1	1	1	1	0	3	0	0	1	0	1	0
548 48 2	TZ7	548	48	2	548	109840	11	2015	548	52	52	1	0	0	0	0	0	1	2	0	35	0	1	0.10984	0	0	1	0	0	1	0	1	0	1	0	0	0	3	0	0	1	0	1	0
403 75 1	TZ7	403	75	1	403	1495831	10	2015	403	36	36	1	0	0	0	0	0	1	1	1	48	1	2	1.49583	0	1	0	0	1	0	0	0	1	0	0	0	0	1	1	0	0	0	0	1
352 111 3	TZ7	352	111	3	352	1007616	11	2015	352	32	32	2	0	0	0	0	0	1	1	1	31	1	1	1.00762	0	1	0	0	1	0	0	1	0	1	1	1	0	1	1	0	0	0	0	1
167 45 2	TZ7	167	45	2	167	563746	12	2015	167	14	14	1	0	0	0	0	0	1	0	0	27	0	1	0.563746	1	0	0	1	0	0	0	1	0	1	1	1	1	1	1	0	0	0	0	1
1 47 2	TZ7	1	47	2	1	1644808	11	2015	1	1	1	2	0	0	0	0	0	1	1	0	48	1	1	1.64481	0	1	0	0	1	0	0	1	0	0	0	0	1	3	0	0	1	0	1	0
251 13 2	TZ7	251	13	2	251	2126529	10	2015	251	22	22	2	0	0	0	0	0	1	0	0	37	1	1	2.12653	1	0	0	1	0	0	0	1	0	0	0	0	0	2	0	1	0	1	0	0
498 63 2	TZ7	498	63	2	498	612071	1	2016	498	46	46	2	0	0	0	0	0	1	1	0	42	1	1	0.612071	0	1	0	0	1	0	0	1	0	0	0	0	1	1	1	0	0	0	0	1
40 100 2	TZ7	40	100	2	40	1318290	10	2015	40	3	3	1	0	0	0	0	0	1	0	0	38	1	0	1.31829	1	0	0	1	0	0	1	0	0	0	0	0	1	1	1	0	0	0	0	1
407 70 2	TZ7	407	70	2	407	1654189	9	2015	407	38	38	2	0	0	0	0	0	1	1	0	32	0	1	1.65419	0	1	0	0	1	0	0	1	0	1	0	0	0	2	0	1	0	1	0	0
517 17 2	TZ7	517	17	2	517	922189	1	2016	517	48	48	1	0	0	0	0	0	1	1	0	36	1	1	0.922189	0	1	0	0	1	0	0	1	0	1	0	0	1	1	1	0	0	0	0	1
259 6 2	TZ7	259	6	2	259	2804214	10	2015	259	22	22	1	0	0	0	0	0	1	1	0	46	1	1	2.80421	0	1	0	0	1	0	0	1	0	0	0	0	1	1	1	0	0	0	0	1
364 82 2	TZ7	364	82	2	364	1476731	1	2016	364	34	34	2	0	0	0	0	0	1	1	0	42	1	1	1.47673	0	1	0	0	1	0	0	1	0	1	0	0	1	2	0	1	0	1	0	0
521 53 1	TZ7	521	53	1	521	520224	1	2016	521	48	48	1	0	0	0	0	0	1	0	1	38	1	1	0.520224	1	0	0	1	0	0	0	1	0	0	0	0	0	1	1	0	0	0	0	1
548 78 2	TZ7	548	78	2	548	109840	11	2015	548	52	52	1	0	0	0	0	0	1	2	0	34	0	1	0.10984	0	0	1	0	0	1	0	1	0	1	1	1	0	3	0	0	1	0	1	0
326 152 2	TZ7	326	152	2	326	2620802	11	2015	326	30	30	1	0	0	0	0	0	1	0	0	25	0	1	2.6208	1	0	0	1	0	0	0	1	0	1	0	0	0	3	0	0	1	0	1	0
302 24 1	TZ7	302	24	1	302	610490	9	2015	302	28	28	1	0	0	0	0	0	1	1	1	41	1	1	0.61049	0	1	0	0	1	0	0	1	0	1	1	0	0	3	0	0	1	0	1	0
548 25 2	TZ7	548	25	2	548	109840	11	2015	548	52	52	1	0	0	0	0	0	1	1	0	40	0	1	0.10984	0	1	0	0	1	0	0	1	0	1	1	0	1	3	0	0	1	0	1	0
583 75 2	TZ7	583	75	2	583	163516	10	2015	583	56	56	2	0	0	0	0	0	1	0	0	28	0	2	0.163516	1	0	0	1	0	0	0	0	1	0	0	0	0	3	0	0	1	0	1	0
562 14 2	TZ7	562	14	2	562	388146	11	2015	562	54	54	1	0	0	0	0	0	1	2	0	45	0	2	0.388146	0	0	1	0	0	1	0	0	1	1	1	1	1	3	0	0	1	0	1	0
407 161 2	TZ7	407	161	2	407	1654189	9	2015	407	38	38	1	0	0	0	0	0	1	2	0	36	0	2	1.65419	0	0	1	0	0	1	0	0	1	1	1	0	1	3	0	0	1	0	1	0
430 126 2	TZ7	430	126	2	430	891054	11	2015	430	40	40	3	0	0	0	0	0	1	1	0	23	0	0	0.891054	0	1	0	0	1	0	1	0	0	1	0	0	0	1	1	0	0	0	0	1
495 12 2	TZ7	495	12	2	495	730872	1	2016	495	46	46	2	0	0	0	0	0	1	1	0	30	1	1	0.730872	0	1	0	0	1	0	0	1	0	0	0	0	0	1	1	0	0	0	0	1
537 58 2	TZ7	537	58	2	537	163348	10	2015	537	50	50	2	1	1	0	0	0	1	2	1	25	0	2	0.163348	0	0	1	0	0	1	0	0	1	1	0	0	1	2	0	1	0	1	0	0
196 53 1	TZ7	196	53	1	196	1353294	11	2015	196	16	16	1	0	0	0	0	0	1	1	1	30	0	1	1.35329	0	1	0	0	1	0	0	1	0	0	0	0	0	1	1	0	0	0	0	1
22 50 1	TZ7	22	50	1	22	1204592	10	2015	22	3	3	1	0	0	0	0	0	1	1	1	38	1	1	1.20459	0	1	0	0	1	0	0	1	0	0	0	0	1	3	0	0	1	0	1	0
382 63 2	TZ7	382	63	2	382	1902231	1	2016	382	34	34	3	0	0	0	0	0	1	1	0	26	0	1	1.90223	0	1	0	0	1	0	0	1	0	0	0	0	1	1	1	0	0	0	0	1
488 95 2	TZ7	488	95	2	488	564120	12	2015	488	46	46	3	0	0	0	0	0	1	1	0	27	0	1	0.56412	0	1	0	0	1	0	0	1	0	0	0	0	1	2	0	1	0	1	0	0
287 42 3	TZ7	287	42	3	287	1287779	1	2016	287	26	26	1	0	0	0	0	0	1	0	0	21	0	1	1.28778	1	0	0	1	0	0	0	1	0	1	1	0	0	2	0	1	0	1	0	0
111 21 2	TZ7	111	21	2	111	956085	2	2016	111	11	11	1	0	0	0	0	0	1	0	0	27	0	1	0.956085	1	0	0	1	0	0	0	1	0	1	0	0	1	2	0	1	0	1	0	0
22 7 2	TZ7	22	7	2	22	1204592	10	2015	22	3	3	2	0	0	0	0	0	1	1	0	33	0	1	1.20459	0	1	0	0	1	0	0	1	0	1	0	0	1	3	0	0	1	0	1	0
598 13 2	TZ7	598	13	2	598	102136	11	2015	598	58	58	2	0	0	0	0	0	1	2	0	26	0	0	0.102136	0	0	1	0	0	1	1	0	0	1	1	0	1	3	0	0	1	0	1	0
335 32 2	TZ7	335	32	2	335	254854	10	2015	335	30	30	2	0	0	0	0	0	1	0	0	35	1	1	0.254854	1	0	0	1	0	0	0	1	0	0	0	0	0	1	1	0	0	0	0	1
287 72 2	TZ7	287	72	2	287	1287779	1	2016	287	26	26	1	0	0	0	0	0	1	0	0	34	1	1	1.28778	1	0	0	1	0	0	0	1	0	1	1	0	1	1	1	0	0	0	0	1
577 60 1	TZ7	577	60	1	577	240134	11	2015	577	54	54	1	0	0	0	0	0	1	0	1	41	1	1	0.240134	1	0	0	1	0	0	0	1	0	1	1	1	1	3	0	0	1	0	1	0
19 2 6	TZ7	19	2	6	19	1177915	12	2015	19	1	1	1	0	0	0	0	0	1	1	0	28	0	1	1.17791	0	1	0	0	1	0	0	1	0	1	0	0	1	3	0	0	1	0	1	0
551 24 2	TZ7	551	24	2	551	130682	11	2015	551	52	52	2	0	0	0	0	0	1	2	0	32	0	1	0.130682	0	0	1	0	0	1	0	1	0	1	0	0	1	3	0	0	1	0	1	0
560 52 2	TZ7	560	52	2	560	250065	11	2015	560	54	54	2	0	0	0	0	0	1	2	0	27	0	0	0.250065	0	0	1	0	0	1	1	0	0	0	0	0	0	3	0	0	1	0	1	0
76 50 1	TZ7	76	50	1	76	1298563	11	2015	76	7	7	1	0	0	0	0	0	1	1	1	20	0	1	1.29856	0	1	0	0	1	0	0	1	0	1	0	0	0	3	0	0	1	0	1	0
219 25 2	TZ7	219	25	2	219	953021	2	2016	219	18	18	2	0	0	0	0	0	1	1	0	32	0	1	0.953021	0	1	0	0	1	0	0	1	0	1	1	0	1	2	0	1	0	1	0	0
303 32 2	TZ7	303	32	2	303	607777	11	2015	303	28	28	2	0	0	0	0	0	1	1	0	37	1	1	0.607777	0	1	0	0	1	0	0	1	0	1	0	0	0	1	1	0	0	0	0	1
466 10 2	TZ7	466	10	2	466	171694	12	2015	466	44	44	2	0	0	0	0	0	1	1	0	30	0	1	0.171694	0	1	0	0	1	0	0	1	0	1	0	0	1	1	1	0	0	0	0	1
394 34 2	TZ7	394	34	2	394	1856176	11	2015	394	36	36	2	0	0	0	0	0	1	1	0	30	1	1	1.85618	0	1	0	0	1	0	0	1	0	0	0	0	1	1	1	0	0	0	0	1
484 6 2	TZ7	484	6	2	484	263019	1	2016	484	44	44	2	0	0	0	0	0	1	1	0	20	0	1	0.263019	0	1	0	0	1	0	0	1	0	1	0	0	1	2	0	1	0	1	0	0
393 55 2	TZ7	393	55	2	393	1265406	11	2015	393	36	36	2	0	0	0	0	0	1	1	0	21	0	1	1.26541	0	1	0	0	1	0	0	1	0	0	0	0	1	1	1	0	0	0	0	1
555 30 2	TZ7	555	30	2	555	108070	12	2015	555	52	52	1	0	0	0	0	0	1	2	0	25	0	0	0.10807	0	0	1	0	0	1	1	0	0	1	1	1	1	3	0	0	1	0	1	0
270 11 2	TZ7	270	11	2	270	589162	1	2016	270	24	24	1	0	0	0	0	0	1	1	0	23	0	1	0.589162	0	1	0	0	1	0	0	1	0	1	1	0	0	1	1	0	0	0	0	1
329 10 3	TZ7	329	10	3	329	1097291	11	2015	329	30	30	1	0	0	0	0	0	1	1	1	46	0	1	1.09729	0	1	0	0	1	0	0	1	0	0	0	0	0	1	1	0	0	0	0	1
22 63 2	TZ7	22	63	2	22	1204592	10	2015	22	3	3	2	0	0	0	0	0	1	1	0	33	0	1	1.20459	0	1	0	0	1	0	0	1	0	1	0	0	1	3	0	0	1	0	1	0
91 103 2	TZ7	91	103	2	91	1532664	11	2015	91	9	9	1	0	0	0	0	0	1	1	0	28	0	1	1.53266	0	1	0	0	1	0	0	1	0	1	0	0	1	3	0	0	1	0	1	0
438 26 1	TZ7	438	26	1	438	824897	1	2016	438	40	40	2	0	0	0	0	0	1	1	1	24	0	0	0.824897	0	1	0	0	1	0	1	0	0	0	0	0	0	1	1	0	0	0	0	1
555 22 2	TZ7	555	22	2	555	108070	12	2015	555	52	52	2	0	0	0	0	0	1	2	0	34	1	1	0.10807	0	0	1	0	0	1	0	1	0	1	0	0	1	3	0	0	1	0	1	0
325 37 1	TZ7	325	37	1	325	1069628	11	2015	325	30	30	1	0	0	0	0	0	1	1	1	32	1	1	1.06963	0	1	0	0	1	0	0	1	0	0	0	0	0	1	1	0	0	0	0	1
287 67 2	TZ7	287	67	2	287	1287779	1	2016	287	26	26	1	0	0	0	0	0	1	1	0	34	1	0	1.28778	0	1	0	0	1	0	1	0	0	1	1	0	1	1	1	0	0	0	0	1
584 27 2	TZ7	584	27	2	584	191956	10	2015	584	56	56	1	0	0	0	0	0	1	1	0	39	1	2	0.191956	0	1	0	0	1	0	0	0	1	0	0	0	0	1	1	0	0	0	0	1
217 85 2	TZ7	217	85	2	217	827489	12	2015	217	18	18	1	0	0	0	0	0	1	1	0	27	0	1	0.827489	0	1	0	0	1	0	0	1	0	1	1	0	1	3	0	0	1	0	1	0
591 9 2	TZ7	591	9	2	591	140805	9	2015	591	56	56	2	0	0	0	0	0	1	0	0	40	1	2	0.140805	1	0	0	1	0	0	0	0	1	0	0	0	0	2	0	1	0	1	0	0
490 164 3	TZ7	490	164	3	490	2190569	12	2015	490	46	46	1	0	0	0	0	0	1	1	0	25	0	1	2.19057	0	1	0	0	1	0	0	1	0	0	0	0	1	3	0	0	1	0	1	0
328 79 2	TZ7	328	79	2	328	1371613	9	2015	328	30	30	1	0	0	0	0	0	1	1	0	19	0	1	1.37161	0	1	0	0	1	0	0	1	0	0	0	0	0	1	1	0	0	0	0	1
2 85 2	TZ7	2	85	2	2	1668235	11	2015	2	1	1	2	0	0	0	0	0	1	1	0	29	0	1	1.66823	0	1	0	0	1	0	0	1	0	0	0	0	0	2	0	1	0	1	0	0
465 22 2	TZ7	465	22	2	465	483236	9	2015	465	42	42	1	0	0	0	0	0	1	2	1	22	0	1	0.483236	0	0	1	0	0	1	0	1	0	1	0	0	1	1	1	0	0	0	0	1
539 39 2	TZ7	539	39	2	539	167343	10	2015	539	50	50	2	0	0	0	0	0	1	1	0	33	1	1	0.167343	0	1	0	0	1	0	0	1	0	1	1	1	1	3	0	0	1	0	1	0
410 32 2	TZ7	410	32	2	410	542536	12	2015	410	38	38	2	0	0	0	0	0	1	1	0	40	1	1	0.542536	0	1	0	0	1	0	0	1	0	0	0	0	0	1	1	0	0	0	0	1
217 47 2	TZ7	217	47	2	217	827489	12	2015	217	18	18	2	0	0	0	0	0	1	1	0	35	1	1	0.827489	0	1	0	0	1	0	0	1	0	1	0	0	0	2	0	1	0	1	0	0
366 38 2	TZ7	366	38	2	366	1476731	1	2016	366	34	34	2	0	0	0	0	0	1	1	0	26	0	1	1.47673	0	1	0	0	1	0	0	1	0	0	0	0	1	3	0	0	1	0	1	0
365 55 2	TZ7	365	55	2	365	1317699	1	2016	365	34	34	3	0	0	0	0	0	1	1	0	22	0	1	1.3177	0	1	0	0	1	0	0	1	0	0	0	0	1	2	0	1	0	1	0	0
25 86 2	TZ7	25	86	2	25	1035625	8	2015	25	3	3	1	0	0	0	0	0	1	1	0	31	0	1	1.03562	0	1	0	0	1	0	0	1	0	1	1	0	1	3	0	0	1	0	1	0
536 2 2	TZ7	536	2	2	536	124603	9	2015	536	50	50	2	0	0	0	0	0	1	0	0	35	0	1	0.124603	1	0	0	1	0	0	0	1	0	1	0	0	0	3	0	0	1	0	1	0
224 33 1	TZ7	224	33	1	224	665059	1	2016	224	20	20	2	0	0	0	0	0	1	0	1	26	0	1	0.665059	1	0	0	1	0	0	0	1	0	1	1	0	1	1	1	0	0	0	0	1
528 133 2	TZ7	528	133	2	528	155571	10	2015	528	50	50	1	0	0	0	0	0	1	2	0	32	0	0	0.155571	0	0	1	0	0	1	1	0	0	1	0	0	1	3	0	0	1	0	1	0
305 39 2	TZ7	305	39	2	305	944844	9	2015	305	28	28	2	0	0	0	0	0	1	1	0	22	0	1	0.944844	0	1	0	0	1	0	0	1	0	1	0	0	1	3	0	0	1	0	1	0
280 77 2	TZ7	280	77	2	280	695540	1	2016	280	24	24	1	0	0	0	0	0	1	1	0	35	1	1	0.69554	0	1	0	0	1	0	0	1	0	1	1	0	0	3	0	0	1	0	1	0
285 12 3	TZ7	285	12	3	285	951020	2	2016	285	26	26	1	0	0	0	0	0	1	1	0	34	0	1	0.95102	0	1	0	0	1	0	0	1	0	0	0	0	1	1	1	0	0	0	0	1
366 47 2	TZ7	366	47	2	366	1476731	1	2016	366	34	34	2	0	0	0	0	0	1	1	0	21	0	2	1.47673	0	1	0	0	1	0	0	0	1	0	0	0	0	3	0	0	1	0	1	0
62 23 1	TZ7	62	23	1	62	1079062	12	2015	62	7	7	2	0	0	0	0	0	1	1	1	24	0	1	1.07906	0	1	0	0	1	0	0	1	0	1	1	0	1	3	0	0	1	0	1	0
577 74 2	TZ7	577	74	2	577	240134	11	2015	577	54	54	1	0	0	0	0	0	1	1	0	39	0	0	0.240134	0	1	0	0	1	0	1	0	0	0	0	0	1	3	0	0	1	0	1	0
373 25 2	TZ7	373	25	2	373	1539129	12	2015	373	34	34	2	0	0	0	0	0	1	1	0	21	0	1	1.53913	0	1	0	0	1	0	0	1	0	1	0	0	0	3	0	0	1	0	1	0
9 107 2	TZ7	9	107	2	9	1405580	12	2015	9	1	1	3	0	0	0	0	0	1	0	0	29	1	1	1.40558	1	0	0	1	0	0	0	1	0	0	0	0	1	1	1	0	0	0	0	1
241 145 3	TZ7	241	145	3	241	4351895	11	2015	241	22	22	2	0	0	0	0	0	1	1	0	23	0	1	4.35189	0	1	0	0	1	0	0	1	0	0	0	0	0	1	1	0	0	0	0	1
349 80 2	TZ7	349	80	2	349	819926	11	2015	349	32	32	3	0	0	0	0	0	1	1	0	29	0	1	0.819926	0	1	0	0	1	0	0	1	0	0	0	0	1	1	1	0	0	0	0	1
425 111 2	TZ7	425	111	2	425	816678	10	2015	425	38	38	1	0	0	0	0	0	1	1	1	19	0	1	0.816678	0	1	0	0	1	0	0	1	0	0	0	0	1	1	1	0	0	0	0	1
604 65 3	TZ7	604	65	3	604	141933	12	2015	604	58	58	1	1	1	0	0	0	1	2	0	37	0	1	0.141933	0	0	1	0	0	1	0	1	0	1	0	1	0	3	0	0	1	0	1	0
371 48 2	TZ7	371	48	2	371	1402895	1	2016	371	34	34	1	0	0	0	0	0	1	1	0	31	0	1	1.40289	0	1	0	0	1	0	0	1	0	1	1	0	1	1	1	0	0	0	0	1
479 37 2	TZ7	479	37	2	479	364848	1	2016	479	44	44	2	0	0	0	0	0	1	0	0	35	1	1	0.364848	1	0	0	1	0	0	0	1	0	0	0	0	0	1	1	0	0	0	0	1
275 12 2	TZ7	275	12	2	275	792259	1	2016	275	24	24	1	0	0	0	0	0	1	2	0	24	0	1	0.792259	0	0	1	0	0	1	0	1	0	0	0	0	1	3	0	0	1	0	1	0
594 73 2	TZ7	594	73	2	594	118925	11	2015	594	58	58	2	0	0	0	0	0	1	0	0	29	0	0	0.118925	1	0	0	1	0	0	1	0	0	0	0	0	1	3	0	0	1	0	1	0
277 38 2	TZ7	277	38	2	277	783625	1	2016	277	24	24	1	0	0	0	0	0	1	1	0	21	0	1	0.783625	0	1	0	0	1	0	0	1	0	1	1	0	1	1	1	0	0	0	0	1
75 48 1	TZ7	75	48	1	75	1144938	12	2015	75	7	7	1	0	0	0	0	0	1	0	1	47	1	1	1.14494	1	0	0	1	0	0	0	1	0	0	0	0	0	1	1	0	0	0	0	1
52 159 2	TZ7	52	159	2	52	772623	8	2015	52	5	5	1	0	0	0	0	0	1	1	0	24	0	0	0.772623	0	1	0	0	1	0	1	0	0	1	1	0	1
253 36 1	TZ7	253	36	1	253	1257648	9	2015	253	22	22	1	0	0	0	0	0	1	0	1	25	0	1	1.25765	1	0	0	1	0	0	0	1	0	0	0	0	0	2	0	1	0	1	0	0
429 122 2	TZ7	429	122	2	429	691931	9	2015	429	40	40	1	0	0	0	0	0	1	1	0	31	0	1	0.691931	0	1	0	0	1	0	0	1	0	0	0	0	1	1	1	0	0	0	0	1
203 64 1	TZ7	203	64	1	203	1095574	12	2015	203	18	18	2	0	0	0	0	0	1	1	1	33	0	1	1.09557	0	1	0	0	1	0	0	1	0	0	0	0	1	1	1	0	0	0	0	1
441 119 2	TZ7	441	119	2	441	857838	12	2015	441	40	40	1	0	0	0	0	0	1	0	0	37	0	1	0.857838	1	0	0	1	0	0	0	1	0	0	0	0	1	1	1	0	0	0	0	1
526 5 2	TZ7	526	5	2	526	833584	1	2016	526	48	48	2	0	0	0	0	0	1	1	0	27	0	1	0.833584	0	1	0	0	1	0	0	1	0	0	0	0	1	3	0	0	1	0	1	0
306 35 2	TZ7	306	35	2	306	823887	11	2015	306	28	28	1	0	0	0	0	0	1	1	0	28	0	1	0.823887	0	1	0	0	1	0	0	1	0	1	0	0	1	1	1	0	0	0	0	1
321 27 1	TZ7	321	27	1	321	625531	9	2015	321	28	28	2	0	0	0	0	0	1	1	1	37	1	1	0.625531	0	1	0	0	1	0	0	1	0	1	0	0	0	3	0	0	1	0	1	0
528 7 2	TZ7	528	7	2	528	155571	10	2015	528	50	50	1	0	0	0	0	0	1	0	0	44	0	0	0.155571	1	0	0	1	0	0	1	0	0	0	0	0	1	3	0	0	1	0	1	0
359 66 2	TZ7	359	66	2	359	966983	10	2015	359	32	32	3	0	0	0	0	0	1	0	0	25	1	1	0.966983	1	0	0	1	0	0	0	1	0	0	0	0	0	1	1	0	0	0	0	1
424 164 2	TZ7	424	164	2	424	1379771	10	2015	424	38	38	1	0	0	0	0	0	1	1	0	21	0	1	1.37977	0	1	0	0	1	0	0	1	0	1	0	0	1	3	0	0	1	0	1	0
34 96 2	TZ7	34	96	2	34	636234	11	2015	34	3	3	2	0	0	0	0	0	1	1	0	22	0	0	0.636234	0	1	0	0	1	0	1	0	0	1	0	0	0	3	0	0	1	0	1	0
40 89 2	TZ7	40	89	2	40	1318290	10	2015	40	3	3	1	0	0	0	0	0	1	2	0	23	0	0	1.31829	0	0	1	0	0	1	1	0	0	1	0	0	1	3	0	0	1	0	1	0
576 60 2	TZ7	576	60	2	576	222643	11	2015	576	54	54	1	0	0	0	0	0	1	2	0	35	0	2	0.222643	0	0	1	0	0	1	0	0	1	1	1	1	1	3	0	0	1	0	1	0
339 7 2	TZ7	339	7	2	339	932697	11	2015	339	30	30	1	0	0	0	0	0	1	1	0	43	0	1	0.932697	0	1	0	0	1	0	0	1	0	0	0	0	0	3	0	0	1	0	1	0
493 55 3	TZ7	493	55	3	493	591454	1	2016	493	46	46	2	1	0	1	0	0	1	0	0	26	0	1	0.591454	1	0	0	1	0	0	0	1	0	1		0	0	2	0	1	0	1	0	0
440 109 1	TZ7	440	109	1	440	775982	12	2015	440	40	40	2	0	0	0	0	0	1	1	1	23	0	0	0.775982	0	1	0	0	1	0	1	0	0	0	0	0	1	1	1	0	0	0	0	1
164 28 2	TZ7	164	28	2	164	789050	12	2015	164	14	14	1	0	0	0	0	0	1	0	0	35	0	1	0.78905	1	0	0	1	0	0	0	1	0	1	0	0	0	2	0	1	0	1	0	0
601 101 2	TZ7	601	101	2	601	110684	12	2015	601	58	58	1	0	0	0	0	0	1	1	0	45	1	1	0.110684	0	1	0	0	1	0	0	1	0	1	0	0	1	3	0	0	1	0	1	0
4 63 3	TZ7	4	63	3	4	1500530	11	2015	4	1	1	1	0	0	0	0	0	1	1	0	21	0	0	1.50053	0	1	0	0	1	0	1	0	0	1	0	0	0	3	0	0	1	0	1	0
532 87 2	TZ7	532	87	2	532	175263	9	2015	532	50	50	2	0	0	0	0	0	1	2	0	38	1	0	0.175263	0	0	1	0	0	1	1	0	0	0	0	0	0	3	0	0	1	0	1	0
250 67 1	TZ7	250	67	1	250	2361444	10	2015	250	22	22	1	0	0	0	0	0	1	1	1	34	0	1	2.36144	0	1	0	0	1	0	0	1	0	1	0	0	0	1	1	0	0	0	0	1
314 66 2	TZ7	314	66	2	314	893789	11	2015	314	28	28	1	0	0	0	0	0	1	1	0	33	0	1	0.893789	0	1	0	0	1	0	0	1	0	1	1	1	1	3	0	0	1	0	1	0
454 49 2	TZ7	454	49	2	454	517347	11	2015	454	42	42	2	0	0	0	0	0	1	1	0	39	1	1	0.517347	0	1	0	0	1	0	0	1	0	1	1	0	1	2	0	1	0	1	0	0
543 76 2	TZ7	543	76	2	543	97653	11	2015	543	52	52	1	0	0	0	0	0	1	1	0	17	0	1	0.097653	0	1	0	0	1	0	0	1	0	1	1	0	1	3	0	0	1	0	1	0
424 33 1	TZ7	424	33	1	424	1379771	10	2015	424	38	38	3	0	0	0	0	0	1	1	1	29	0	1	1.37977	0	1	0	0	1	0	0	1	0	1	1	0	1	3	0	0	1	0	1	0
222 7 2	TZ7	222	7	2	222	796592	1	2016	222	20	20	4	0	0	0	0	0	1	1	0	41	1	1	0.796592	0	1	0	0	1	0	0	1	0	1	1	0	0	2	0	1	0	1	0	0
77 30 2	TZ7	77	30	2	77	1593614	11	2015	77	7	7	1	0	0	0	0	0	1	0	0	38	1	1	1.59361	1	0	0	1	0	0	0	1	0	0	0	0	0	1	1	0	0	0	0	1
493 42 2	TZ7	493	42	2	493	591454	1	2016	493	46	46	1	0	0	0	0	0	1	1	0	23	0	1	0.591454	0	1	0	0	1	0	0	1	0	0	0	0	0	3	0	0	1	0	1	0
549 12 2	TZ7	549	12	2	549	93181	12	2015	549	52	52	2	0	0	0	0	0	1	2	0	30	0	1	0.093181	0	0	1	0	0	1	0	1	0	1	1	0	0	3	0	0	1	0	1	0
409 88 2	TZ7	409	88	2	409	919008	9	2015	409	38	38	1	0	0	0	0	0	1	1	0	17	0	1	0.919008	0	1	0	0	1	0	0	1	0	1	0	0	1	3	0	0	1	0	1	0
162 24 2	TZ7	162	24	2	162	426849	1	2016	162	14	14	1	0	0	0	0	0	1	1	0	48	1	1	0.426849	0	1	0	0	1	0	0	1	0	1	1	0	1	2	0	1	0	1	0	0
263 77 2	TZ7	263	77	2	263	779767	12	2015	263	24	24	2	0	0	0	0	0	1	1	0	24	0	1	0.779767	0	1	0	0	1	0	0	1	0	1	0	0	1	3	0	0	1	0	1	0
535 60 2	TZ7	535	60	2	535	191938	9	2015	535	50	50	2	0	0	0	0	0	1	2	0	32	0	1	0.191938	0	0	1	0	0	1	0	1	0	0	0	0	1	3	0	0	1	0	1	0
86 78 1	TZ7	86	78	1	86	1508891	12	2015	86	9	9	1	0	0	0	0	0	1	1	1	24	0	1	1.50889	0	1	0	0	1	0	0	1	0	0	0	0	1	3	0	0	1	0	1	0
310 10 2	TZ7	310	10	2	310	592135	10	2015	310	28	28	2	0	0	0	0	0	1	1	0	25	0	1	0.592135	0	1	0	0	1	0	0	1	0	0	0	0	0	1	1	0	0	0	0	1
585 10 2	TZ7	585	10	2	585	228477	9	2015	585	56	56	3	0	0	0	0	0	1	0	0	29	0	0	0.228477	1	0	0	1	0	0	1	0	0	0	0	0	0	3	0	0	1	0	1	0
78 65 2	TZ7	78	65	2	78	1340652	10	2015	78	7	7	2	0	0	0	0	0	1	1	0	30	1	1	1.34065	0	1	0	0	1	0	0	1	0	1	1	0	0	3	0	0	1	0	1	0
13 31 2	TZ7	13	31	2	13	1529140	10	2015	13	1	1	1	0	0	0	0	0	1	1	0	27	0	0	1.52914	0	1	0	0	1	0	1	0	0	0	0	0	0	3	0	0	1	0	1	0
293 33 2	TZ7	293	33	2	293	1595048	1	2016	293	26	26	1	0	0	0	0	0	1	0	0	23	0	1	1.59505	1	0	0	1	0	0	0	1	0	0	0	0	1	1	1	0	0	0	0	1
359 10 2	TZ7	359	10	2	359	966983	10	2015	359	32	32	2	0	0	0	0	0	1	1	0	22	0	1	0.966983	0	1	0	0	1	0	0	1	0	1	0	0	0	2	0	1	0	1	0	0
14 84 1	TZ7	14	84	1	14	2185273	10	2015	14	1	1	1	0	0	0	0	0	1	0	1	37	0	0	2.18527	1	0	0	1	0	0	1	0	0	1	1	0	0	3	0	0	1	0	1	0
503 2 3	TZ7	503	2	3	503	610230	1	2016	503	46	46	1	0	0	0	0	0	1	1	1	20	0	1	0.61023	0	1	0	0	1	0	0	1	0	1	1	0	1	3	0	0	1	0	1	0
365 5 2	TZ7	365	5	2	365	1317699	1	2016	365	34	34	1	0	0	0	0	0	1	1	0	30	0	1	1.3177	0	1	0	0	1	0	0	1	0	0	0	0	1	2	0	1	0	1	0	0
496 45 2	TZ7	496	45	2	496	607101	1	2016	496	46	46	3	0	0	0	0	0	1	1	0	24	1	1	0.607101	0	1	0	0	1	0	0	1	0	0	0	0	0	1	1	0	0	0	0	1
219 145 1	TZ7	219	145	1	219	953021	2	2016	219	18	18	1	0	0	0	0	0	1	1	1	37	0	1	0.953021	0	1	0	0	1	0	0	1	0	1	0	0	1	2	0	1	0	1	0	0
304 117 2	TZ7	304	117	2	304	1199111	11	2015	304	28	28	1	0	0	0	0	0	1	1	0	36	0	1	1.19911	0	1	0	0	1	0	0	1	0	1	1	0	1	1	1	0	0	0	0	1
527 43 2	TZ7	527	43	2	527	878949	1	2016	527	48	48	2	0	0	0	0	0	1	1	0	30	1	1	0.878949	0	1	0	0	1	0	0	1	0	0	0	0	0	3	0	0	1	0	1	0
441 11 1	TZ7	441	11	1	441	857838	12	2015	441	40	40	2	0	0	0	0	0	1	0	1	47	1	0	0.857838	1	0	0	1	0	0	1	0	0	0	0	0	1	1	1	0	0	0	0	1
270 66 1	TZ7	270	66	1	270	589162	1	2016	270	24	24	2	0	0	0	0	0	1	0	1	43	1	1	0.589162	1	0	0	1	0	0	0	1	0	1	1	0	1	1	1	0	0	0	0	1
40 84 2	TZ7	40	84	2	40	1318290	10	2015	40	3	3	2	0	0	0	0	0	1	1	0	31	0	0	1.31829	0	1	0	0	1	0	1	0	0	0	0	0	1	3	0	0	1	0	1	0
441 102 2	TZ7	441	102	2	441	857838	12	2015	441	40	40	1	0	0	0	0	0	1	0	0	22	0	0	0.857838	1	0	0	1	0	0	1	0	0	1	1	0	1	1	1	0	0	0	0	1
307 74 2	TZ7	307	74	2	307	536600	9	2015	307	28	28	2	0	0	0	0	0	1	1	0	22	0	1	0.5366	0	1	0	0	1	0	0	1	0	1	0	0	0	3	0	0	1	0	1	0
270 59 1	TZ7	270	59	1	270	589162	1	2016	270	24	24	1	0	0	0	0	0	1	1	1	42	0	1	0.589162	0	1	0	0	1	0	0	1	0	1	1	0	1	1	1	0	0	0	0	1
461 114 1	TZ7	461	114	1	461	528947	11	2015	461	42	42	1	0	0	0	0	0	1	1	1	33	0	1	0.528947	0	1	0	0	1	0	0	1	0	1	0	0	1	3	0	0	1	0	1	0
591 45 2	TZ7	591	45	2	591	140805	9	2015	591	56	56	2	0	0	0	0	0	1	1	0	26	0	2	0.140805	0	1	0	0	1	0	0	0	1	0	0	0	0	2	0	1	0	1	0	0
424 135 2	TZ7	424	135	2	424	1379771	10	2015	424	38	38	1	0	0	0	0	0	1	2	0	34	0	2	1.37977	0	0	1	0	0	1	0	0	1	1	0	0	1	3	0	0	1	0	1	0
18 4 1	TZ7	18	4	1	18	2608533	12	2015	18	1	1	1	0	0	0	0	0	1	1	1	45	1	1	2.60853	0	1	0	0	1	0	0	1	0	1	0	0	0	1	1	0	0	0	0	1
429 35 1	TZ7	429	35	1	429	691931	9	2015	429	40	40	3	0	0	0	0	0	1	1	1	38	1	1	0.691931	0	1	0	0	1	0	0	1	0	1	0	0	1	3	0	0	1	0	1	0
474 151 2	TZ7	474	151	2	474	422449	2	2016	474	44	44	1	0	0	0	0	0	1	1	0	18	0	1	0.422449	0	1	0	0	1	0	0	1	0	1	0	0	0	1	1	0	0	0	0	1
98 24 2	TZ7	98	24	2	98	1763044	11	2015	98	9	9	1	0	0	0	0	0	1	1	0	39	0	1	1.76304	0	1	0	0	1	0	0	1	0	0	0	0	1	1	1	0	0	0	0	1
358 21 2	TZ7	358	21	2	358	930861	10	2015	358	32	32	2	0	0	0	0	0	1	1	0	29	0	1	0.930861	0	1	0	0	1	0	0	1	0	0	0	0	0	1	1	0	0	0	0	1
483 27 2	TZ7	483	27	2	483	273520	1	2016	483	44	44	1	0	0	0	0	0	1	0	0	25	0	1	0.27352	1	0	0	1	0	0	0	1	0	0	0	0	0	2	0	1	0	1	0	0
215 51 1	TZ7	215	51	1	215	993135	12	2015	215	18	18	1	0	0	0	0	0	1	1	1	37	1	1	0.993135	0	1	0	0	1	0	0	1	0	1	0	1	0	3	0	0	1	0	1	0
39 72 2	TZ7	39	72	2	39	1110743	10	2015	39	3	3	1	0	0	0	0	0	1	1	0	26	0	0	1.11074	0	1	0	0	1	0	1	0	0	0	0	0	1	1	1	0	0	0	0	1
439 85 2	TZ7	439	85	2	439	873998	1	2016	439	40	40	1	0	0	0	0	0	1	1	0	41	1	1	0.873998	0	1	0	0	1	0	0	1	0	1	0	0	1	1	1	0	0	0	0	1
383 40 2	TZ7	383	40	2	383	1476731	1	2016	383	34	34	1	0	0	0	0	0	1	2	0	27	0	1	1.47673	0	0	1	0	0	1	0	1	0	0	0	0	0	3	0	0	1	0	1	0
320 33 1	TZ7	320	33	1	320	598763	9	2015	320	28	28	1	0	0	0	0	0	1	1	1	41	1	1	0.598763	0	1	0	0	1	0	0	1	0	0	0	0	1	3	0	0	1	0	1	0
79 19 2	TZ7	79	19	2	79	1249439	1	2016	79	7	7	1	0	0	0	0	0	1	1	0	33	0	1	1.24944	0	1	0	0	1	0	0	1	0	1	0	0	1	3	0	0	1	0	1	0
267 126 2	TZ7	267	126	2	267	721506	1	2016	267	24	24	2	0	0	0	0	0	1	1	0	30	1	1	0.721506	0	1	0	0	1	0	0	1	0	1	0	0	1	1	1	0	0	0	0	1
363 91 2	TZ7	363	91	2	363	823355	9	2015	363	32	32	1	0	0	0	0	0	1	1	0	32	0	0	0.823355	0	1	0	0	1	0	1	0	0	1	0	0	0	3	0	0	1	0	1	0
75 62 2	TZ7	75	62	2	75	1144938	12	2015	75	7	7	1	0	0	0	0	0	1	1	0	20	0	1	1.14494	0	1	0	0	1	0	0	1	0	0	0	0	1	1	1	0	0	0	0	1
321 59 2	TZ7	321	59	2	321	625531	9	2015	321	28	28	2	0	0	0	0	0	1	1	0	27	0	1	0.625531	0	1	0	0	1	0	0	1	0	1	0	0	1	2	0	1	0	1	0	0
193 77 2	TZ7	193	77	2	193	1303264	11	2015	193	16	16	1	0	0	0	0	0	1	1	0	30	0	1	1.30326	0	1	0	0	1	0	0	1	0	1	0	0	1	2	0	1	0	1	0	0
428 141 1	TZ7	428	141	1	428	730635	9	2015	428	40	40	2	0	0	0	0	0	1	1	1	36	0	2	0.730635	0	1	0	0	1	0	0	0	1	1	1	0	0	3	0	0	1	0	1	0
425 9 4	TZ7	425	9	4	425	816678	10	2015	425	38	38	2	0	0	0	0	0	1	1	0	24	0	1	0.816678	0	1	0	0	1	0	0	1	0	0	0	0	0	2	0	1	0	1	0	0
31 33 2	TZ7	31	33	2	31	1117841	9	2015	31	3	3	3	0	0	0	0	0	1	1	0	23	0	1	1.11784	0	1	0	0	1	0	0	1	0	0	0	0	0	2	0	1	0	1	0	0
280 30 2	TZ7	280	30	2	280	695540	1	2016	280	24	24	1	0	0	0	0	0	1	2	0	22	0	1	0.69554	0	0	1	0	0	1	0	1	0	1	0	0	1	1	1	0	0	0	0	1
605 48 2	TZ7	605	48	2	605	145586	12	2015	605	58	58	1	0	0	0	0	0	1	2	0	30	0	1	0.145586	0	0	1	0	0	1	0	1	0	0	0	0	0	3	0	0	1	0	1	0
540 130 3	TZ7	540	130	3	540	138605	9	2015	540	50	50	1	0	0	0	0	0	1	2	1	20	0	1	0.138605	0	0	1	0	0	1	0	1	0	0	0	0	0	2	0	1	0	1	0	0
284 6 2	TZ7	284	6	2	284	1063365	2	2016	284	26	26	2	0	0	0	0	0	1	1	0	42	1	0	1.06336	0	1	0	0	1	0	1	0	0	0	0	0	0	1	1	0	0	0	0	1
580 42 1	TZ7	580	42	1	580	182588	9	2015	580	56	56	2	0	0	0	0	0	1	1	1	35	1	1	0.182588	0	1	0	0	1	0	0	1	0	1	0	0	0	3	0	0	1	0	1	0
87 30 2	TZ7	87	30	2	87	1010710	12	2015	87	9	9	1	0	0	0	0	0	1	1	0	40	1	1	1.01071	0	1	0	0	1	0	0	1	0	1	1	1	0	3	0	0	1	0	1	0
542 56 2	TZ7	542	56	2	542	121641	9	2015	542	50	50	1	0	0	0	0	0	1	2	0	39	1	1	0.121641	0	0	1	0	0	1	0	1	0	1	0	0	0	3	0	0	1	0	1	0
23 71 2	TZ7	23	71	2	23	1024626	8	2015	23	3	3	2	0	0	0	0	0	1	1	0	21	0	2	1.02463	0	1	0	0	1	0	0	0	1	1	0	0	0
66 34 2	TZ7	66	34	2	66	1265022	12	2015	66	7	7	2	0	0	0	0	0	1	2	0	22	0	2	1.26502	0	0	1	0	0	1	0	0	1	1	0	0	1	3	0	0	1	0	1	0
551 44 2	TZ7	551	44	2	551	130682	11	2015	551	52	52	1	0	0	0	0	0	1	2	0	25	0	0	0.130682	0	0	1	0	0	1	1	0	0	0	0	0	1	2	0	1	0	1	0	0
427 1 2	TZ7	427	1	2	427	826091	9	2015	427	40	40	1	0	0	0	0	0	1	1	1	36	0	1	0.826091	0	1	0	0	1	0	0	1	0	0	0	0	0	1	1	0	0	0	0	1
330 53 2	TZ7	330	53	2	330	779384	10	2015	330	30	30	2	1	0	1	0	0	1	2	0	18	0	1	0.779384	0	0	1	0	0	1	0	1	0	1		0	1	2	0	1	0	1	0	0
82 110 2	TZ7	82	110	2	82	2021666	12	2015	82	9	9	1	0	0	0	0	0	1	1	1	35	0	2	2.02167	0	1	0	0	1	0	0	0	1	0	0	0	1	2	0	1	0	1	0	0
182 111 2	TZ7	182	111	2	182	1573047	10	2015	182	16	16	1	0	0	0	0	0	1	1	0	24	0	0	1.57305	0	1	0	0	1	0	1	0	0	1	1	0	0	3	0	0	1	0	1	0
528 42 2	TZ7	528	42	2	528	155571	10	2015	528	50	50	1	1	0	1	0	0	1	1	0	30	0	1	0.155571	0	1	0	0	1	0	0	1	0	1		0	1	3	0	0	1	0	1	0
309 12 1	TZ7	309	12	1	309	919662	11	2015	309	28	28	1	0	0	0	0	0	1	1	1	41	1	1	0.919662	0	1	0	0	1	0	0	1	0	1	0	0	0	1	1	0	0	0	0	1
417 107 1	TZ7	417	107	1	417	1131051	11	2015	417	38	38	3	0	0	0	0	0	1	0	1	36	1	1	1.13105	1	0	0	1	0	0	0	1	0	0	0	0	0	3	0	0	1	0	1	0
574 17 1	TZ7	574	17	1	574	232597	11	2015	574	54	54	1	0	0	0	0	0	1	1	1	26	0	1	0.232597	0	1	0	0	1	0	0	1	0	1	1	1	1	3	0	0	1	0	1	0
506 41 2	TZ7	506	41	2	506	727581	1	2016	506	46	46	3	0	0	0	0	0	1	1	0	31	1	1	0.727581	0	1	0	0	1	0	0	1	0	0	0	0	0	1	1	0	0	0	0	1
431 42 2	TZ7	431	42	2	431	810771	11	2015	431	40	40	2	0	0	0	0	0	1	1	0	31	0	1	0.810771	0	1	0	0	1	0	0	1	0	0	0	0	0	1	1	0	0	0	0	1
304 14 2	TZ7	304	14	2	304	1199111	11	2015	304	28	28	1	0	0	0	0	0	1	1	0	23	0	1	1.19911	0	1	0	0	1	0	0	1	0	0	0	0	1	3	0	0	1	0	1	0
601 44 1	TZ7	601	44	1	601	110684	12	2015	601	58	58	2	0	0	0	0	0	1	0	1	42	1	1	0.110684	1	0	0	1	0	0	0	1	0	1	0	0	1	3	0	0	1	0	1	0
296 103 2	TZ7	296	103	2	296	1392207	1	2016	296	26	26	1	0	0	0	0	0	1	0	0	42	1	1	1.39221	1	0	0	1	0	0	0	1	0	0	0	0	0	1	1	0	0	0	0	1
524 14 1	TZ7	524	14	1	524	776405	1	2016	524	48	48	1	0	0	0	0	0	1	0	1	39	1	1	0.776405	1	0	0	1	0	0	0	1	0	1	0	0	1	1	1	0	0	0	0	1
534 66 2	TZ7	534	66	2	534	161610	9	2015	534	50	50	1	0	0	0	0	0	1	0	0	21	0	0	0.16161	1	0	0	1	0	0	1	0	0	1	0	0	0	3	0	0	1	0	1	0
482 18 2	TZ7	482	18	2	482	220253	1	2016	482	44	44	1	0	0	0	0	0	1	0	0	41	1	1	0.220253	1	0	0	1	0	0	0	1	0	1	0	0	1	3	0	0	1	0	1	0
462 81 2	TZ7	462	81	2	462	473317	11	2015	462	42	42	1	0	0	0	0	0	1	1	0	36	0	1	0.473317	0	1	0	0	1	0	0	1	0	0	0	0	1	1	1	0	0	0	0	1
32 5 2	TZ7	32	5	2	32	1088872	9	2015	32	3	3	1	0	0	0	0	0	1	1	0	38	1	1	1.08887	0	1	0	0	1	0	0	1	0	1	0	0	0	3	0	0	1	0	1	0
166 39 2	TZ7	166	39	2	166	1057569	12	2015	166	14	14	1	0	0	0	0	0	1	1	0	30	0	1	1.05757	0	1	0	0	1	0	0	1	0	1	1	0	0	1	1	0	0	0	0	1
189 69 1	TZ7	189	69	1	189	1037231	11	2015	189	16	16	2	0	0	0	0	0	1	1	1	38	0	1	1.03723	0	1	0	0	1	0	0	1	0	1	0	0	1	1	1	0	0	0	0	1
8 36 2	TZ7	8	36	2	8	1839313	11	2015	8	1	1	1	0	0	0	0	0	1	1	0	25	0	2	1.83931	0	1	0	0	1	0	0	0	1	1	1	1	1	3	0	0	1	0	1	0
481 2 2	TZ7	481	2	2	481	341227	2	2016	481	44	44	1	0	0	0	0	0	1	1	0	41	1	1	0.341227	0	1	0	0	1	0	0	1	0	0	0	0	0	1	1	0	0	0	0	1
305 51 2	TZ7	305	51	2	305	944844	9	2015	305	28	28	1	0	0	0	0	0	1	0	0	25	0	1	0.944844	1	0	0	1	0	0	0	1	0	1	0	0	1	3	0	0	1	0	1	0
411 2 2	TZ7	411	2	2	411	1608228	12	2015	411	38	38	2	0	0	0	0	0	1	0	0	43	1	1	1.60823	1	0	0	1	0	0	0	1	0	0	0	0	1	1	1	0	0	0	0	1
428 51 2	TZ7	428	51	2	428	730635	9	2015	428	40	40	1	0	0	0	0	0	1	1	0	39	1	0	0.730635	0	1	0	0	1	0	1	0	0	0	0	0	0	3	0	0	1	0	1	0
284 19 2	TZ7	284	19	2	284	1063365	2	2016	284	26	26	1	0	0	0	0	0	1	1	0	31	0	1	1.06336	0	1	0	0	1	0	0	1	0	0	0	0	0	1	1	0	0	0	0	1
430 163 2	TZ7	430	163	2	430	891054	11	2015	430	40	40	2	0	0	0	0	0	1	1	0	28	0	0	0.891054	0	1	0	0	1	0	1	0	0	1	1	0	0	1	1	0	0	0	0	1
534 14 2	TZ7	534	14	2	534	161610	9	2015	534	50	50	1	0	0	0	0	0	1	2	0	28	0	1	0.16161	0	0	1	0	0	1	0	1	0	0	0	0	0	1	1	0	0	0	0	1
593 16 2	TZ7	593	16	2	593	170491	10	2015	593	56	56	1	0	0	0	0	0	1	0	0	30	0	0	0.170491	1	0	0	1	0	0	1	0	0	0	0	0	0	3	0	0	1	0	1	0
461 155 2	TZ7	461	155	2	461	528947	11	2015	461	42	42	1	0	0	0	0	0	1	2	1	23	0	1	0.528947	0	0	1	0	0	1	0	1	0	1	0	0	0	3	0	0	1	0	1	0
10 86 2	TZ7	10	86	2	10	2318696	12	2015	10	1	1	1	0	0	0	0	0	1	1	0	22	0	1	2.3187	0	1	0	0	1	0	0	1	0	1	0	0	1	3	0	0	1	0	1	0
417 28 2	TZ7	417	28	2	417	1131051	11	2015	417	38	38	2	0	0	0	0	0	1	1	0	28	0	1	1.13105	0	1	0	0	1	0	0	1	0	1	1	0	1	3	0	0	1	0	1	0
394 5 2	TZ7	394	5	2	394	1856176	11	2015	394	36	36	2	0	0	0	0	0	1	1	1	26	0	1	1.85618	0	1	0	0	1	0	0	1	0	0	0	0	0	2	0	1	0	1	0	0
481 16 2	TZ7	481	16	2	481	341227	2	2016	481	44	44	3	0	0	0	0	0	1	1	0	31	1	1	0.341227	0	1	0	0	1	0	0	1	0	1	1	0	1	1	1	0	0	0	0	1
577 24 3	TZ7	577	24	3	577	240134	11	2015	577	54	54	2	0	0	0	0	0	1	2	0	21	0	1	0.240134	0	0	1	0	0	1	0	1	0	1	1	0	0	3	0	0	1	0	1	0
189 23 2	TZ7	189	23	2	189	1037231	11	2015	189	16	16	1	0	0	0	0	0	1	1	0	41	0	1	1.03723	0	1	0	0	1	0	0	1	0	1	1	1	1	1	1	0	0	0	0	1
474 29 1	TZ7	474	29	1	474	422449	2	2016	474	44	44	2	0	0	0	0	0	1	1	1	26	0	1	0.422449	0	1	0	0	1	0	0	1	0	0	0	0	1	1	1	0	0	0	0	1
306 64 2	TZ7	306	64	2	306	823887	11	2015	306	28	28	1	0	0	0	0	0	1	1	0	38	1	1	0.823887	0	1	0	0	1	0	0	1	0	1	0	0	1	2	0	1	0	1	0	0
209 30 2	TZ7	209	30	2	209	1048088	1	2016	209	18	18	1	0	0	0	0	0	1	1	0	29	0	0	1.04809	0	1	0	0	1	0	1	0	0	1	1	1	1	3	0	0	1	0	1	0
452 16 2	TZ7	452	16	2	452	526586	2	2016	452	42	42	1	0	0	0	0	0	1	1	0	29	0	1	0.526586	0	1	0	0	1	0	0	1	0	1	1	1	1	2	0	1	0	1	0	0
429 170 2	TZ7	429	170	2	429	691931	9	2015	429	40	40	2	0	0	0	0	0	1	1	0	41	0	1	0.691931	0	1	0	0	1	0	0	1	0	0	0	0	0	3	0	0	1	0	1	0
480 160 1	TZ7	480	160	1	480	323381	2	2016	480	44	44	1	0	0	0	0	0	1	0	1	40	1	1	0.323381	1	0	0	1	0	0	0	1	0	1	0	0	1	3	0	0	1	0	1	0
562 21 2	TZ7	562	21	2	562	388146	11	2015	562	54	54	1	0	0	0	0	0	1	2	0	33	0	1	0.388146	0	0	1	0	0	1	0	1	0	1	0	0	1	3	0	0	1	0	1	0
229 50 2	TZ7	229	50	2	229	684196	12	2015	229	20	20	2	0	0	0	0	0	1	2	0	24	0	1	0.684196	0	0	1	0	0	1	0	1	0	1	0	0	1	2	0	1	0	1	0	0
477 10 2	TZ7	477	10	2	477	178561	1	2016	477	44	44	1	0	0	0	0	0	1	1	0	39	1	1	0.178561	0	1	0	0	1	0	0	1	0	1	0	0	0	3	0	0	1	0	1	0
513 59 2	TZ7	513	59	2	513	1124187	12	2015	513	48	48	2	0	0	0	0	0	1	1	0	29	0	1	1.12419	0	1	0	0	1	0	0	1	0	1	1	0	0	3	0	0	1	0	1	0
539 28 2	TZ7	539	28	2	539	167343	10	2015	539	50	50	2	0	0	0	0	0	1	2	0	29	0	2	0.167343	0	0	1	0	0	1	0	0	1	1	1	1	1	3	0	0	1	0	1	0
161 31 2	TZ7	161	31	2	161	655518	2	2016	161	14	14	1	0	0	0	0	0	1	1	0	20	0	1	0.655518	0	1	0	0	1	0	0	1	0	0	0	0	0	1	1	0	0	0	0	1
269 24 2	TZ7	269	24	2	269	849875	2	2016	269	24	24	2	0	0	0	0	0	1	1	0	26	0	1	0.849875	0	1	0	0	1	0	0	1	0	1	1	0	1	1	1	0	0	0	0	1
492 9 2	TZ7	492	9	2	492	980701	1	2016	492	46	46	3	0	0	0	0	0	1	1	0	36	1	1	0.980701	0	1	0	0	1	0	0	1	0	0	0	0	0	1	1	0	0	0	0	1
2 59 2	TZ7	2	59	2	2	1668235	11	2015	2	1	1	3	0	0	0	0	0	1	1	0	19	0	0	1.66823	0	1	0	0	1	0	1	0	0	0	0	0	1	2	0	1	0	1	0	0
1 30 2	TZ7	1	30	2	1	1644808	11	2015	1	1	1	1	0	0	0	0	0	1	1	0	35	0	1	1.64481	0	1	0	0	1	0	0	1	0	1	1	0	1	2	0	1	0	1	0	0
481 63 2	TZ7	481	63	2	481	341227	2	2016	481	44	44	2	0	0	0	0	0	1	1	0	39	1	1	0.341227	0	1	0	0	1	0	0	1	0	0	0	0	0	1	1	0	0	0	0	1
226 41 2	TZ7	226	41	2	226	718527	12	2015	226	20	20	1	0	0	0	0	0	1	1	0	30	0	1	0.718527	0	1	0	0	1	0	0	1	0	1	0	1	1	3	0	0	1	0	1	0
262 111 2	TZ7	262	111	2	262	823414	1	2016	262	24	24	1	0	0	0	0	0	1	1	0	34	0	1	0.823414	0	1	0	0	1	0	0	1	0	1	1	0	1	3	0	0	1	0	1	0
589 4 2	TZ7	589	4	2	589	103192	9	2015	589	56	56	3	0	0	0	0	0	1	0	0	48	1	0	0.103192	1	0	0	1	0	0	1	0	0	0	0	0	0	3	0	0	1	0	1	0
304 34 2	TZ7	304	34	2	304	1199111	11	2015	304	28	28	2	0	0	0	0	0	1	1	0	24	0	1	1.19911	0	1	0	0	1	0	0	1	0	1	0	0	0	1	1	0	0	0	0	1
308 73 1	TZ7	308	73	1	308	679066	10	2015	308	28	28	2	0	0	0	0	0	1	1	1	24	0	1	0.679066	0	1	0	0	1	0	0	1	0	1	0	0	0	2	0	1	0	1	0	0
404 69 2	TZ7	404	69	2	404	1290290	10	2015	404	36	36	2	0	0	0	0	0	1	1	0	35	1	2	1.29029	0	1	0	0	1	0	0	0	1	0	0	0	0	1	1	0	0	0	0	1
537 72 2	TZ7	537	72	2	537	163348	10	2015	537	50	50	2	0	0	0	0	0	1	2	0	37	0	2	0.163348	0	0	1	0	0	1	0	0	1	1	0	0	1	3	0	0	1	0	1	0
326 125 2	TZ7	326	125	2	326	2620802	11	2015	326	30	30	2	0	0	0	0	0	1	1	0	32	0	1	2.6208	0	1	0	0	1	0	0	1	0	1	1	0	0	3	0	0	1	0	1	0
603 43 2	TZ7	603	43	2	603	132277	12	2015	603	58	58	1	0	0	0	0	0	1	2	0	26	0	0	0.132277	0	0	1	0	0	1	1	0	0	1	1	1	0	3	0	0	1	0	1	0
305 21 2	TZ7	305	21	2	305	944844	9	2015	305	28	28	2	0	0	0	0	0	1	1	0	28	0	1	0.944844	0	1	0	0	1	0	0	1	0	1	1	0	1	1	1	0	0	0	0	1
303 15 2	TZ7	303	15	2	303	607777	11	2015	303	28	28	2	0	0	0	0	0	1	1	0	40	1	1	0.607777	0	1	0	0	1	0	0	1	0	1	0	0	0	1	1	0	0	0	0	1
526 56 2	TZ7	526	56	2	526	833584	1	2016	526	48	48	1	0	0	0	0	0	1	1	0	35	1	1	0.833584	0	1	0	0	1	0	0	1	0	0	0	0	0	2	0	1	0	1	0	0
85 35 2	TZ7	85	35	2	85	1634250	11	2015	85	9	9	2	1	0	1	0	0	1	0	0	31	0	1	1.63425	1	0	0	1	0	0	0	1	0	1		0	1	1	1	0	0	0	0	1
585 61 2	TZ7	585	61	2	585	228477	9	2015	585	56	56	2	0	0	0	0	0	1	0	0	34	1	0	0.228477	1	0	0	1	0	0	1	0	0	0	0	0	0	1	1	0	0	0	0	1
108 24 2	TZ7	108	24	2	108	807374	10	2015	108	11	11	1	0	0	0	0	0	1	1	0	33	0	1	0.807374	0	1	0	0	1	0	0	1	0	1	0	1	1	3	0	0	1	0	1	0
571 40 2	TZ7	571	40	2	571	215764	11	2015	571	54	54	1	0	0	0	0	0	1	2	0	40	0	1	0.215764	0	0	1	0	0	1	0	1	0	1	0	0	0	3	0	0	1	0	1	0
548 10 2	TZ7	548	10	2	548	109840	11	2015	548	52	52	2	0	0	0	0	0	1	2	0	38	0	1	0.10984	0	0	1	0	0	1	0	1	0	1	0	0	1	3	0	0	1	0	1	0
20 13 2	TZ7	20	13	2	20	1805332	11	2015	20	1	1	1	0	0	0	0	0	1	1	0	23	0	0	1.80533	0	1	0	0	1	0	1	0	0	0	0	0	0	3	0	0	1	0	1	0
50 48 1	TZ7	50	48	1	50	811055	8	2015	50	5	5	1	0	0	0	0	0	1	1	1	37	0	1	0.811055	0	1	0	0	1	0	0	1	0	1	0	0	1	3	0	0	1	0	1	0
417 90 2	TZ7	417	90	2	417	1131051	11	2015	417	38	38	1	0	0	0	0	0	1	1	0	30	0	0	1.13105	0	1	0	0	1	0	1	0	0	1	0	0	0	3	0	0	1	0	1	0
40 15 2	TZ7	40	15	2	40	1318290	10	2015	40	3	3	1	0	0	0	0	0	1	0	0	33	0	1	1.31829	1	0	0	1	0	0	0	1	0	0	0	0	1	1	1	0	0	0	0	1
584 36 2	TZ7	584	36	2	584	191956	10	2015	584	56	56	1	0	0	0	0	0	1	0	0	26	0	0	0.191956	1	0	0	1	0	0	1	0	0	1	0	0	1	3	0	0	1	0	1	0
597 48 2	TZ7	597	48	2	597	137593	11	2015	597	58	58	1	0	0	0	0	0	1	1	0	37	0	2	0.137593	0	1	0	0	1	0	0	0	1	1	0	0	0	3	0	0	1	0	1	0
490 221 3	TZ7	490	221	3	490	2190569	12	2015	490	46	46	3	0	0	0	0	0	1	1	1	21	0	1	2.19057	0	1	0	0	1	0	0	1	0	0	0	0	1	1	1	0	0	0	0	1
540 17 2	TZ7	540	17	2	540	138605	9	2015	540	50	50	2	0	0	0	0	0	1	2	0	28	0	1	0.138605	0	0	1	0	0	1	0	1	0	1	1	1	1	3	0	0	1	0	1	0
389 4 2	TZ7	389	4	2	389	2082774	9	2015	389	36	36	2	0	0	0	0	0	1	1	0	25	0	1	2.08277	0	1	0	0	1	0	0	1	0	1	1	0	1	1	1	0	0	0	0	1
76 53 2	TZ7	76	53	2	76	1298563	11	2015	76	7	7	2	0	0	0	0	0	1	0	0	29	0	0	1.29856	1	0	0	1	0	0	1	0	0	0	0	0	0	3	0	0	1	0	1	0
583 99 1	TZ7	583	99	1	583	163516	10	2015	583	56	56	3	0	0	0	0	0	1	1	1	30	0	0	0.163516	0	1	0	0	1	0	1	0	0	1	1	0	0	3	0	0	1	0	1	0
40 63 1	TZ7	40	63	1	40	1318290	10	2015	40	3	3	1	0	0	0	0	0	1	0	1	28	0	1	1.31829	1	0	0	1	0	0	0	1	0	0	0	0	1	2	0	1	0	1	0	0
436 89 2	TZ7	436	89	2	436	811415	12	2015	436	40	40	1	0	0	0	0	0	1	0	0	33	1	1	0.811415	1	0	0	1	0	0	0	1	0	1	0	0	0	1	1	0	0	0	0	1
250 64 2	TZ7	250	64	2	250	2361444	10	2015	250	22	22	2	0	0	0	0	0	1	1	0	38	0	1	2.36144	0	1	0	0	1	0	0	1	0	1	1	0	0	3	0	0	1	0	1	0
426 162 2	TZ7	426	162	2	426	1859233	9	2015	426	40	40	1	0	0	0	0	0	1	1	0	19	0	1	1.85923	0	1	0	0	1	0	0	1	0	1	0	0	1	3	0	0	1	0	1	0
328 27 2	TZ7	328	27	2	328	1371613	9	2015	328	30	30	2	0	0	0	0	0	1	1	0	43	1	1	1.37161	0	1	0	0	1	0	0	1	0	0	0	0	0	1	1	0	0	0	0	1
253 32 1	TZ7	253	32	1	253	1257648	9	2015	253	22	22	2	0	0	0	0	0	1	0	1	36	0	1	1.25765	1	0	0	1	0	0	0	1	0	0	0	0	0	2	0	1	0	1	0	0
374 44 2	TZ7	374	44	2	374	1499278	1	2016	374	34	34	2	0	0	0	0	0	1	1	0	25	0	1	1.49928	0	1	0	0	1	0	0	1	0	0	0	0	1	1	1	0	0	0	0	1
244 55 2	TZ7	244	55	2	244	1027369	11	2015	244	22	22	1	0	0	0	0	0	1	1	0	25	0	1	1.02737	0	1	0	0	1	0	0	1	0	0	0	0	0	2	0	1	0	1	0	0
244 30 3	TZ7	244	30	3	244	1027369	11	2015	244	22	22	1	0	0	0	0	0	1	1	0	27	0	2	1.02737	0	1	0	0	1	0	0	0	1	1	0	0	0	3	0	0	1	0	1	0
205 138 2	TZ7	205	138	2	205	867213	12	2015	205	18	18	2	0	0	0	0	0	1	1	0	31	0	1	0.867213	0	1	0	0	1	0	0	1	0	1	1	0	0	1	1	0	0	0	0	1
575 40 2	TZ7	575	40	2	575	176721	11	2015	575	54	54	1	0	0	0	0	0	1	1	0	42	0	1	0.176721	0	1	0	0	1	0	0	1	0	1	0	0	1	3	0	0	1	0	1	0
349 124 2	TZ7	349	124	2	349	819926	11	2015	349	32	32	1	0	0	0	0	0	1	1	0	31	0	1	0.819926	0	1	0	0	1	0	0	1	0	1	1	1	1	1	1	0	0	0	0	1
591 19 2	TZ7	591	19	2	591	140805	9	2015	591	56	56	2	0	0	0	0	0	1	1	0	32	0	2	0.140805	0	1	0	0	1	0	0	0	1	0	0	0	0	3	0	0	1	0	1	0
243 93 1	TZ7	243	93	1	243	2196180	11	2015	243	22	22	2	0	0	0	0	0	1	1	1	32	0	1	2.19618	0	1	0	0	1	0	0	1	0	1	1	0	0	3	0	0	1	0	1	0
280 4 2	TZ7	280	4	2	280	695540	1	2016	280	24	24	1	0	0	0	0	0	1	1	0	28	0	1	0.69554	0	1	0	0	1	0	0	1	0	1	1	0	0	3	0	0	1	0	1	0
489 55 4	TZ7	489	55	4	489	1352438	12	2015	489	46	46	1	0	0	0	0	0	1	1	0	31	0	1	1.35244	0	1	0	0	1	0	0	1	0	0	0	0	1	1	1	0	0	0	0	1
554 10 2	TZ7	554	10	2	554	99100	12	2015	554	52	52	2	0	0	0	0	0	1	2	0	35	1	1	0.0991	0	0	1	0	0	1	0	1	0	1	0	0	0	3	0	0	1	0	1	0
487 33 2	TZ7	487	33	2	487	684177	12	2015	487	46	46	3	1	1	0	0	0	1	1	1	21	0	1	0.684177	0	1	0	0	1	0	0	1	0	0	0	0	0	1	1	0	0	0	0	1
436 31 4	TZ7	436	31	4	436	811415	12	2015	436	40	40	2	0	0	0	0	0	1	1	0	26	0	0	0.811415	0	1	0	0	1	0	1	0	0	0	0	0	0	1	1	0	0	0	0	1
272 53 2	TZ7	272	53	2	272	810107	1	2016	272	24	24	1	0	0	0	0	0	1	1	0	23	0	1	0.810107	0	1	0	0	1	0	0	1	0	1	1	0	1	1	1	0	0	0	0	1
210 3 2	TZ7	210	3	2	210	1001740	1	2016	210	18	18	1	0	0	0	0	0	1	1	0	31	0	1	1.00174	0	1	0	0	1	0	0	1	0	1	1	1	1	3	0	0	1	0	1	0
573 75 2	TZ7	573	75	2	573	245140	9	2015	573	54	54	1	0	0	0	0	0	1	2	1	23	0	0	0.24514	0	0	1	0	0	1	1	0	0	1	0	0	1	3	0	0	1	0	1	0
571 20 2	TZ7	571	20	2	571	215764	11	2015	571	54	54	2	1	0	1	0	0	1	2	0	26	0	1	0.215764	0	0	1	0	0	1	0	1	0	1		1	0	3	0	0	1	0	1	0
203 54 1	TZ7	203	54	1	203	1095574	12	2015	203	18	18	1	0	0	0	0	0	1	1	1	45	0	1	1.09557	0	1	0	0	1	0	0	1	0	0	0	0	0	1	1	0	0	0	0	1
340 3 2	TZ7	340	3	2	340	1027463	12	2015	340	30	30	2	0	0	0	0	0	1	1	0	40	1	2	1.02746	0	1	0	0	1	0	0	0	1	1	0	0	0	3	0	0	1	0	1	0
497 66 2	TZ7	497	66	2	497	496374	1	2016	497	46	46	1	0	0	0	0	0	1	0	0	35	1	1	0.496374	1	0	0	1	0	0	0	1	0	0	0	0	0	1	1	0	0	0	0	1
282 21 2	TZ7	282	21	2	282	1073149	2	2016	282	26	26	1	0	0	0	0	0	1	1	0	26	0	1	1.07315	0	1	0	0	1	0	0	1	0	1	1	0	1	2	0	1	0	1	0	0
588 49 2	TZ7	588	49	2	588	134147	10	2015	588	56	56	2	0	0	0	0	0	1	0	0	23	0	0	0.134147	1	0	0	1	0	0	1	0	0	1	1	0	0	3	0	0	1	0	1	0
466 26 2	TZ7	466	26	2	466	171694	12	2015	466	44	44	2	0	0	0	0	0	1	1	0	26	0	1	0.171694	0	1	0	0	1	0	0	1	0	0	0	0	1	2	0	1	0	1	0	0
533 48 2	TZ7	533	48	2	533	182193	9	2015	533	50	50	2	0	0	0	0	0	1	1	0	29	1	1	0.182193	0	1	0	0	1	0	0	1	0	1	0	0	0	3	0	0	1	0	1	0
517 84 2	TZ7	517	84	2	517	922189	1	2016	517	48	48	2	0	0	0	0	0	1	1	0	30	0	1	0.922189	0	1	0	0	1	0	0	1	0	1	0	0	1	1	1	0	0	0	0	1
594 3 2	TZ7	594	3	2	594	118925	11	2015	594	58	58	2	0	0	0	0	0	1	1	0	25	0	0	0.118925	0	1	0	0	1	0	1	0	0	0	0	0	1	3	0	0	1	0	1	0
105 74 2	TZ7	105	74	2	105	730925	12	2015	105	11	11	1	0	0	0	0	0	1	0	0	39	1	1	0.730925	1	0	0	1	0	0	0	1	0	1	0	0	1	2	0	1	0	1	0	0
352 75 2	TZ7	352	75	2	352	1007616	11	2015	352	32	32	2	0	0	0	0	0	1	0	0	27	1	1	1.00762	1	0	0	1	0	0	0	1	0	0	0	0	0	2	0	1	0	1	0	0
405 17 1	TZ7	405	17	1	405	973837	9	2015	405	38	38	3	0	0	0	0	0	1	1	1	24	0	1	0.973837	0	1	0	0	1	0	0	1	0	0	0	0	0	1	1	0	0	0	0	1
24 43 2	TZ7	24	43	2	24	1247613	8	2015	24	3	3	1	0	0	0	0	0	1	1	0	35	0	1	1.24761	0	1	0	0	1	0	0	1	0	0	0	0	1	3	0	0	1	0	1	0
356 88 2	TZ7	356	88	2	356	778032	9	2015	356	32	32	2	0	0	0	0	0	1	1	0	29	0	1	0.778032	0	1	0	0	1	0	0	1	0	1	0	0	0	1	1	0	0	0	0	1
589 24 2	TZ7	589	24	2	589	103192	9	2015	589	56	56	1	0	0	0	0	0	1	2	0	23	0	0	0.103192	0	0	1	0	0	1	1	0	0	1	1	1	0	3	0	0	1	0	1	0
481 59 2	TZ7	481	59	2	481	341227	2	2016	481	44	44	3	0	0	0	0	0	1	1	0	23	0	1	0.341227	0	1	0	0	1	0	0	1	0	0	0	0	0	2	0	1	0	1	0	0
357 52 2	TZ7	357	52	2	357	789474	9	2015	357	32	32	2	0	0	0	0	0	1	1	0	26	0	0	0.789474	0	1	0	0	1	0	1	0	0	1	1	0	0	2	0	1	0	1	0	0
160 21 2	TZ7	160	21	2	160	782709	2	2016	160	14	14	1	0	0	0	0	0	1	1	0	23	0	1	0.782709	0	1	0	0	1	0	0	1	0	1	0	0	0	3	0	0	1	0	1	0
510 63 6	TZ7	510	63	6	510	1043164	12	2015	510	48	48	2	0	0	0	0	0	1	1	0	27	0	1	1.04316	0	1	0	0	1	0	0	1	0	1	0	0	1	1	1	0	0	0	0	1
584 2 2	TZ7	584	2	2	584	191956	10	2015	584	56	56	3	0	0	0	0	0	1	0	0	20	0	1	0.191956	1	0	0	1	0	0	0	1	0	0	0	0	1	3	0	0	1	0	1	0
517 25 2	TZ7	517	25	2	517	922189	1	2016	517	48	48	1	0	0	0	0	0	1	1	0	35	0	1	0.922189	0	1	0	0	1	0	0	1	0	1	1	0	1	1	1	0	0	0	0	1
36 33 2	TZ7	36	33	2	36	1104209	9	2015	36	3	3	1	0	0	0	0	0	1	1	0	32	0	0	1.10421	0	1	0	0	1	0	1	0	0	1	0	0	0
478 97 2	TZ7	478	97	2	478	319033	1	2016	478	44	44	2	0	0	0	0	0	1	1	0	31	1	1	0.319033	0	1	0	0	1	0	0	1	0	0	0	0	0	1	1	0	0	0	0	1
19 24 2	TZ7	19	24	2	19	1177915	12	2015	19	1	1	1	0	0	0	0	0	1	1	0	18	0	1	1.17791	0	1	0	0	1	0	0	1	0	0	0	0	1	1	1	0	0	0	0	1
188 77 2	TZ7	188	77	2	188	1102540	11	2015	188	16	16	2	0	0	0	0	0	1	0	0	33	0	1	1.10254	1	0	0	1	0	0	0	1	0	1	1	0	1	2	0	1	0	1	0	0
549 8 2	TZ7	549	8	2	549	93181	12	2015	549	52	52	2	0	0	0	0	0	1	2	0	23	0	1	0.093181	0	0	1	0	0	1	0	1	0	1	1	0	1	3	0	0	1	0	1	0
279 1 2	TZ7	279	1	2	279	863571	1	2016	279	24	24	2	0	0	0	0	0	1	1	0	36	1	1	0.863571	0	1	0	0	1	0	0	1	0	1	0	0	1	1	1	0	0	0	0	1
524 19 2	TZ7	524	19	2	524	776405	1	2016	524	48	48	2	0	0	0	0	0	1	0	0	38	1	1	0.776405	1	0	0	1	0	0	0	1	0	1	1	0	1	1	1	0	0	0	0	1
594 6 2	TZ7	594	6	2	594	118925	11	2015	594	58	58	3	0	0	0	0	0	1	2	0	29	0	2	0.118925	0	0	1	0	0	1	0	0	1	1	0	0	0	3	0	0	1	0	1	0
75 23 1	TZ7	75	23	1	75	1144938	12	2015	75	7	7	1	0	0	0	0	0	1	0	1	37	1	1	1.14494	1	0	0	1	0	0	0	1	0	0	0	0	0	2	0	1	0	1	0	0
486 126 2	TZ7	486	126	2	486	299970	2	2016	486	44	44	2	0	0	0	0	0	1	0	0	23	0	1	0.29997	1	0	0	1	0	0	0	1	0	0	0	0	0	1	1	0	0	0	0	1
541 50 2	TZ7	541	50	2	541	152051	10	2015	541	50	50	1	0	0	0	0	0	1	2	0	40	0	1	0.152051	0	0	1	0	0	1	0	1	0	1	0	0	1	3	0	0	1	0	1	0
299 58 2	TZ7	299	58	2	299	1272823	12	2015	299	26	26	1	0	0	0	0	0	1	1	0	37	0	1	1.27282	0	1	0	0	1	0	0	1	0	1	0	0	1	3	0	0	1	0	1	0
589 6 2	TZ7	589	6	2	589	103192	9	2015	589	56	56	4	0	0	0	0	0	1	0	0	37	1	0	0.103192	1	0	0	1	0	0	1	0	0	0	0	0	0	3	0	0	1	0	1	0
560 98 1	TZ7	560	98	1	560	250065	11	2015	560	54	54	1	0	0	0	0	0	1	2	1	35	0	1	0.250065	0	0	1	0	0	1	0	1	0	1	1	0	1	3	0	0	1	0	1	0
552 3 2	TZ7	552	3	2	552	124831	12	2015	552	52	52	1	0	0	0	0	0	1	2	0	22	0	2	0.124831	0	0	1	0	0	1	0	0	1	1	1	0	0	3	0	0	1	0	1	0
370 24 2	TZ7	370	24	2	370	1569027	1	2016	370	34	34	2	1	0	1	0	0	1	1	0	23	0	1	1.56903	0	1	0	0	1	0	0	1	0	1		1	1	1	1	0	0	0	0	1
160 50 2	TZ7	160	50	2	160	782709	2	2016	160	14	14	2	0	0	0	0	0	1	0	0	44	1	0	0.782709	1	0	0	1	0	0	1	0	0	0	0	0	1	1	1	0	0	0	0	1
68 104 1	TZ7	68	104	1	68	1994766	11	2015	68	7	7	1	0	0	0	0	0	1	2	1	27	0	1	1.99477	0	0	1	0	0	1	0	1	0	1	1	1	1	3	0	0	1	0	1	0
337 19 2	TZ7	337	19	2	337	1266105	10	2015	337	30	30	2	0	0	0	0	0	1	0	0	26	0	1	1.26611	1	0	0	1	0	0	0	1	0	1	1	0	0	2	0	1	0	1	0	0
36 45 2	TZ7	36	45	2	36	1104209	9	2015	36	3	3	1	0	0	0	0	0	1	1	0	31	0	0	1.10421	0	1	0	0	1	0	1	0	0	0	0	0	1
304 66 2	TZ7	304	66	2	304	1199111	11	2015	304	28	28	2	0	0	0	0	0	1	0	0	34	1	1	1.19911	1	0	0	1	0	0	0	1	0	0	0	0	1	1	1	0	0	0	0	1
6 3 2	TZ7	6	3	2	6	1575988	11	2015	6	1	1	1	0	0	0	0	0	1	0	0	22	0	1	1.57599	1	0	0	1	0	0	0	1	0	1	1	0	1	3	0	0	1	0	1	0
481 9 2	TZ7	481	9	2	481	341227	2	2016	481	44	44	3	0	0	0	0	0	1	1	0	32	1	1	0.341227	0	1	0	0	1	0	0	1	0	0	0	0	0	1	1	0	0	0	0	1
527 18 1	TZ7	527	18	1	527	878949	1	2016	527	48	48	1	0	0	0	0	0	1	2	1	20	0	0	0.878949	0	0	1	0	0	1	1	0	0	1	0	0	0	3	0	0	1	0	1	0
100 137 1	TZ7	100	137	1	100	1597870	12	2015	100	9	9	1	0	0	0	0	0	1	0	1	23	0	1	1.59787	1	0	0	1	0	0	0	1	0	0	0	0	1	2	0	1	0	1	0	0
266 53 1	TZ7	266	53	1	266	730561	1	2016	266	24	24	2	0	0	0	0	0	1	1	1	43	1	1	0.730561	0	1	0	0	1	0	0	1	0	0	0	0	1	1	1	0	0	0	0	1
393 70 2	TZ7	393	70	2	393	1265406	11	2015	393	36	36	2	0	0	0	0	0	1	2	0	23	0	0	1.26541	0	0	1	0	0	1	1	0	0	1	0	0	0	3	0	0	1	0	1	0
546 20 2	TZ7	546	20	2	546	101641	11	2015	546	52	52	2	0	0	0	0	0	1	2	0	30	0	1	0.101641	0	0	1	0	0	1	0	1	0	1	1	1	1	3	0	0	1	0	1	0
506 27 2	TZ7	506	27	2	506	727581	1	2016	506	46	46	2	0	0	0	0	0	1	1	0	23	0	1	0.727581	0	1	0	0	1	0	0	1	0	0	0	0	1	2	0	1	0	1	0	0
442 35 1	TZ7	442	35	1	442	1459974	12	2015	442	40	40	1	0	0	0	0	0	1	1	1	33	0	1	1.45997	0	1	0	0	1	0	0	1	0	0	0	0	0	2	0	1	0	1	0	0
187 94 2	TZ7	187	94	2	187	1118192	11	2015	187	16	16	1	0	0	0	0	0	1	1	0	18	0	1	1.11819	0	1	0	0	1	0	0	1	0	0	0	0	0	1	1	0	0	0	0	1
64 9 2	TZ7	64	9	2	64	603196	12	2015	64	7	7	3	0	0	0	0	0	1	0	0	33	0	0	0.603196	1	0	0	1	0	0	1	0	0	0	0	0	1	1	1	0	0	0	0	1
607 61 2	TZ7	607	61	2	607	143066	11	2015	607	58	58	2	0	0	0	0	0	1	2	0	36	0	2	0.143066	0	0	1	0	0	1	0	0	1	1	1	0	0	3	0	0	1	0	1	0
552 57 2	TZ7	552	57	2	552	124831	12	2015	552	52	52	2	0	0	0	0	0	1	2	0	38	1	2	0.124831	0	0	1	0	0	1	0	0	1	1	1	0	1	3	0	0	1	0	1	0
253 19 2	TZ7	253	19	2	253	1257648	9	2015	253	22	22	1	0	0	0	0	0	1	1	0	34	1	1	1.25765	0	1	0	0	1	0	0	1	0	0	0	0	1	3	0	0	1	0	1	0
87 57 2	TZ7	87	57	2	87	1010710	12	2015	87	9	9	1	0	0	0	0	0	1	1	0	20	0	1	1.01071	0	1	0	0	1	0	0	1	0	1	0	0	1	3	0	0	1	0	1	0
200 54 2	TZ7	200	54	2	200	766451	12	2015	200	18	18	1	0	0	0	0	0	1	1	0	21	0	1	0.766451	0	1	0	0	1	0	0	1	0	1	0	0	0	3	0	0	1	0	1	0
559 86 2	TZ7	559	86	2	559	306683	10	2015	559	54	54	2	0	0	0	0	0	1	1	0	24	0	1	0.306683	0	1	0	0	1	0	0	1	0	1	1	0	0	3	0	0	1	0	1	0
281 7 2	TZ7	281	7	2	281	2434038	1	2016	281	24	24	1	0	0	0	0	0	1	1	0	32	1	1	2.43404	0	1	0	0	1	0	0	1	0	1	0	0	0	1	1	0	0	0	0	1
32 18 2	TZ7	32	18	2	32	1088872	9	2015	32	3	3	1	0	0	0	0	0	1	1	0	29	0	1	1.08887	0	1	0	0	1	0	0	1	0	1	0	0	0	2	0	1	0	1	0	0
559 24 2	TZ7	559	24	2	559	306683	10	2015	559	54	54	1	0	0	0	0	0	1	2	0	39	0	1	0.306683	0	0	1	0	0	1	0	1	0	1	1	0	1	3	0	0	1	0	1	0
67 69 2	TZ7	67	69	2	67	1352670	1	2016	67	7	7	2	0	0	0	0	0	1	0	0	31	0	0	1.35267	1	0	0	1	0	0	1	0	0	0	0	0	0	1	1	0	0	0	0	1
308 9 2	TZ7	308	9	2	308	679066	10	2015	308	28	28	1	0	0	0	0	0	1	0	0	34	1	1	0.679066	1	0	0	1	0	0	0	1	0	1	0	0	0	3	0	0	1	0	1	0
546 16 2	TZ7	546	16	2	546	101641	11	2015	546	52	52	2	0	0	0	0	0	1	2	0	36	0	0	0.101641	0	0	1	0	0	1	1	0	0	1	1	0	1	3	0	0	1	0	1	0
409 4 2	TZ7	409	4	2	409	919008	9	2015	409	38	38	1	0	0	0	0	0	1	1	0	40	1	1	0.919008	0	1	0	0	1	0	0	1	0	1	0	0	0	3	0	0	1	0	1	0
396 3 2	TZ7	396	3	2	396	1327769	11	2015	396	36	36	3	0	0	0	0	0	1	2	0	22	0	1	1.32777	0	0	1	0	0	1	0	1	0	1	1	0	0	3	0	0	1	0	1	0
98 7 2	TZ7	98	7	2	98	1763044	11	2015	98	9	9	2	0	0	0	0	0	1	1	0	20	0	0	1.76304	0	1	0	0	1	0	1	0	0	0	0	0	0	2	0	1	0	1	0	0
307 8 2	TZ7	307	8	2	307	536600	10	2015	307	28	28	3	0	0	0	0	0	1	1	0	35	1	1	0.5366	0	1	0	0	1	0	0	1	0	1	0	0	1	3	0	0	1	0	1	0
269 1 2	TZ7	269	1	2	269	849875	2	2016	269	24	24	1	0	0	0	0	0	1	0	0	40	1	1	0.849875	1	0	0	1	0	0	0	1	0	1	1	0	1	1	1	0	0	0	0	1
10 63 2	TZ7	10	63	2	10	2318696	12	2015	10	1	1	2	0	0	0	0	0	1	0	0	21	0	0	2.3187	1	0	0	1	0	0	1	0	0	0	0	0	1	1	1	0	0	0	0	1
349 12 1	TZ7	349	12	1	349	819926	11	2015	349	32	32	2	0	0	0	0	0	1	1	1	29	0	1	0.819926	0	1	0	0	1	0	0	1	0	1	0	0	0	1	1	0	0	0	0	1
13 45 2	TZ7	13	45	2	13	1529140	10	2015	13	1	1	1	0	0	0	0	0	1	0	0	35	1	1	1.52914	1	0	0	1	0	0	0	1	0	0	0	0	0	2	0	1	0	1	0	0
41 2 1	TZ7	41	2	1	41	814489	9	2015	41	5	5	2	0	0	0	0	0	1	1	1	36	0	0	0.814489	0	1	0	0	1	0	1	0	0	1	1	1	1	3	0	0	1	0	1	0
39 10 2	TZ7	39	10	2	39	1110743	10	2015	39	3	3	1	0	0	0	0	0	1	0	0	30	0	0	1.11074	1	0	0	1	0	0	1	0	0	0	0	0	1	1	1	0	0	0	0	1
371 36 2	TZ7	371	36	2	371	1402895	1	2016	371	34	34	1	0	0	0	0	0	1	1	0	36	0	1	1.40289	0	1	0	0	1	0	0	1	0	0	0	0	0	1	1	0	0	0	0	1
228 21 2	TZ7	228	21	2	228	745468	12	2015	228	20	20	1	0	0	0	0	0	1	1	0	38	1	1	0.745468	0	1	0	0	1	0	0	1	0	1	0	0	0	3	0	0	1	0	1	0
300 287 2	TZ7	300	287	2	300	1799124	1	2016	300	26	26	2	0	0	0	0	0	1	1	0	25	0	1	1.79912	0	1	0	0	1	0	0	1	0	1	1	0	0	1	1	0	0	0	0	1
557 42 2	TZ7	557	42	2	557	97482	12	2015	557	52	52	1	0	0	0	0	0	1	2	0	27	0	1	0.097482	0	0	1	0	0	1	0	1	0	0	0	0	1	3	0	0	1	0	1	0
280 90 2	TZ7	280	90	2	280	695540	1	2016	280	24	24	1	0	0	0	0	0	1	1	1	17	0	1	0.69554	0	1	0	0	1	0	0	1	0	1	0	0	0	2	0	1	0	1	0	0
283 2 2	TZ7	283	2	2	283	1090551	2	2016	283	26	26	1	0	0	0	0	0	1	1	0	38	0	1	1.09055	0	1	0	0	1	0	0	1	0	1	0	0	1	1	1	0	0	0	0	1
67 102 2	TZ7	67	102	2	67	1352670	1	2016	67	7	7	1	0	0	0	0	0	1	1	0	30	0	0	1.35267	0	1	0	0	1	0	1	0	0	0	0	0	1	1	1	0	0	0	0	1
63 48 2	TZ7	63	48	2	63	1366522	12	2015	63	7	7	2	0	0	0	0	0	1	1	0	38	1	0	1.36652	0	1	0	0	1	0	1	0	0	1	0	0	0	2	0	1	0	1	0	0
173 120 1	TZ7	173	120	1	173	707728	12	2015	173	14	14	2	0	0	0	0	0	1	2	1	30	0	2	0.707728	0	0	1	0	0	1	0	0	1	1	1	1	1	3	0	0	1	0	1	0
106 13 1	TZ7	106	13	1	106	802428	1	2016	106	11	11	1	0	0	0	0	0	1	1	1	19	0	1	0.802428	0	1	0	0	1	0	0	1	0	1	1	0	0	1	1	0	0	0	0	1
600 11 2	TZ7	600	11	2	600	150899	12	2015	600	58	58	1	0	0	0	0	0	1	2	0	24	0	1	0.150899	0	0	1	0	0	1	0	1	0	1	0	0	1	3	0	0	1	0	1	0
509 27 2	TZ7	509	27	2	509	759380	12	2015	509	48	48	1	0	0	0	0	0	1	0	0	40	0	1	0.75938	1	0	0	1	0	0	0	1	0	0	0	0	0	1	1	0	0	0	0	1
518 44 2	TZ7	518	44	2	518	670287	1	2016	518	48	48	1	0	0	0	0	0	1	0	0	27	0	1	0.670287	1	0	0	1	0	0	0	1	0	0	0	0	1	2	0	1	0	1	0	0
361 35 2	TZ7	361	35	2	361	833168	9	2015	361	32	32	1	0	0	0	0	0	1	1	0	21	0	0	0.833168	0	1	0	0	1	0	1	0	0	1	1	0	0	3	0	0	1	0	1	0
4 1 2	TZ7	4	1	2	4	1500530	11	2015	4	1	1	1	0	0	0	0	0	1	1	0	40	1	1	1.50053	0	1	0	0	1	0	0	1	0	1	1	0	0	3	0	0	1	0	1	0
403 33 2	TZ7	403	33	2	403	1495831	10	2015	403	36	36	1	0	0	0	0	0	1	1	0	30	0	1	1.49583	0	1	0	0	1	0	0	1	0	1	0	0	0	1	1	0	0	0	0	1
441 44 1	TZ7	441	44	1	441	857838	12	2015	441	40	40	1	0	0	0	0	0	1	0	1	43	0	1	0.857838	1	0	0	1	0	0	0	1	0	0	0	0	1	1	1	0	0	0	0	1
103 42 2	TZ7	103	42	2	103	796263	1	2016	103	11	11	1	0	0	0	0	0	1	1	0	33	0	0	0.796263	0	1	0	0	1	0	1	0	0	0	0	0	0	3	0	0	1	0	1	0
41 9 2	TZ7	41	9	2	41	814489	9	2015	41	5	5	2	1	0	1	0	0	1	1	0	45	1	1	0.814489	0	1	0	0	1	0	0	1	0	1		0	0	3	0	0	1	0	1	0
475 53 2	TZ7	475	53	2	475	232739	1	2016	475	44	44	2	0	0	0	0	0	1	1	0	24	0	1	0.232739	0	1	0	0	1	0	0	1	0	0	0	0	1	3	0	0	1	0	1	0
263 65 2	TZ7	263	65	2	263	779767	12	2015	263	24	24	1	0	0	0	0	0	1	1	0	25	0	1	0.779767	0	1	0	0	1	0	0	1	0	1	1	0	1	3	0	0	1	0	1	0
102 27 2	TZ7	102	27	2	102	738767	1	2016	102	11	11	1	0	0	0	0	0	1	1	0	40	1	1	0.738767	0	1	0	0	1	0	0	1	0	1	0	0	1	1	1	0	0	0	0	1
488 11 2	TZ7	488	11	2	488	564120	12	2015	488	46	46	3	1	0	1	0	0	1	1	0	27	0	1	0.56412	0	1	0	0	1	0	0	1	0	1		0	0	3	0	0	1	0	1	0
555 47 2	TZ7	555	47	2	555	108070	12	2015	555	52	52	1	0	0	0	0	0	1	1	0	45	1	1	0.10807	0	1	0	0	1	0	0	1	0	0	0	0	0	3	0	0	1	0	1	0
549 1 2	TZ7	549	1	2	549	93181	12	2015	549	52	52	2	0	0	0	0	0	1	2	0	27	0	1	0.093181	0	0	1	0	0	1	0	1	0	1	0	0	1	3	0	0	1	0	1	0
483 44 1	TZ7	483	44	1	483	273520	1	2016	483	44	44	1	0	0	0	0	0	1	2	1	23	0	1	0.27352	0	0	1	0	0	1	0	1	0	1	1	0	1	3	0	0	1	0	1	0
450 128 1	TZ7	450	128	1	450	732095	9	2015	450	42	42	1	0	0	0	0	0	1	1	1	47	0	1	0.732095	0	1	0	0	1	0	0	1	0	1	1	0	0	1	1	0	0	0	0	1
44 63 2	TZ7	44	63	2	44	1130560	9	2015	44	5	5	1	0	0	0	0	0	1	1	0	33	0	0	1.13056	0	1	0	0	1	0	1	0	0	1	0	0	0	3	0	0	1	0	1	0
426 120 2	TZ7	426	120	2	426	1859233	9	2015	426	40	40	2	0	0	0	0	0	1	1	0	24	0	1	1.85923	0	1	0	0	1	0	0	1	0	1	0	0	1	3	0	0	1	0	1	0
547 61 2	TZ7	547	61	2	547	98323	11	2015	547	52	52	2	0	0	0	0	0	1	2	0	33	0	2	0.098323	0	0	1	0	0	1	0	0	1	1	1	0	1	3	0	0	1	0	1	0
170 107 2	TZ7	170	107	2	170	715895	1	2016	170	14	14	1	0	0	0	0	0	1	0	0	34	1	1	0.715895	1	0	0	1	0	0	0	1	0	0	0	0	1	1	1	0	0	0	0	1
603 39 1	TZ7	603	39	1	603	132277	12	2015	603	58	58	2	0	0	0	0	0	1	0	1	40	1	0	0.132277	1	0	0	1	0	0	1	0	0	0	0	0	1	3	0	0	1	0	1	0
544 14 2	TZ7	544	14	2	544	74675	11	2015	544	52	52	1	0	0	0	0	0	1	2	0	45	1	1	0.074675	0	0	1	0	0	1	0	1	0	0	0	0	1	3	0	0	1	0	1	0
544 76 2	TZ7	544	76	2	544	74675	11	2015	544	52	52	2	0	0	0	0	0	1	2	0	22	0	0	0.074675	0	0	1	0	0	1	1	0	0	0	0	0	1	3	0	0	1	0	1	0
606 34 2	TZ7	606	34	2	606	195527	12	2015	606	58	58	1	0	0	0	0	0	1	0	0	25	0	0	0.195527	1	0	0	1	0	0	1	0	0	0	0	0	0	3	0	0	1	0	1	0
589 7 2	TZ7	589	7	2	589	103192	9	2015	589	56	56	1	0	0	0	0	0	1	1	0	35	1	2	0.103192	0	1	0	0	1	0	0	0	1	0	0	0	0	3	0	0	1	0	1	0
426 262 2	TZ7	426	262	2	426	1859233	9	2015	426	40	40	2	0	0	0	0	0	1	1	0	39	1	1	1.85923	0	1	0	0	1	0	0	1	0	1	0	0	0	3	0	0	1	0	1	0
458 48 2	TZ7	458	48	2	458	534036	10	2015	458	42	42	1	0	0	0	0	0	1	1	0	32	0	1	0.534036	0	1	0	0	1	0	0	1	0	1	1	1	0	3	0	0	1	0	1	0
527 59 2	TZ7	527	59	2	527	878949	1	2016	527	48	48	1	0	0	0	0	0	1	2	0	32	0	2	0.878949	0	0	1	0	0	1	0	0	1	1	0	0	1	3	0	0	1	0	1	0
46 48 2	TZ7	46	48	2	46	1016233	10	2015	46	5	5	1	0	0	0	0	0	1	2	0	22	0	1	1.01623	0	0	1	0	0	1	0	1	0	1	1	0	1	3	0	0	1	0	1	0
299 33 2	TZ7	299	33	2	299	1272823	12	2015	299	26	26	1	0	0	0	0	0	1	1	0	36	0	1	1.27282	0	1	0	0	1	0	0	1	0	1	1	0	1	2	0	1	0	1	0	0
361 10 2	TZ7	361	10	2	361	833168	9	2015	361	32	32	1	0	0	0	0	0	1	1	0	29	0	1	0.833168	0	1	0	0	1	0	0	1	0	1	0	0	1	3	0	0	1	0	1	0
36 111 2	TZ7	36	111	2	36	1104209	9	2015	36	3	3	2	0	0	0	0	0	1	1	0	26	0	1	1.10421	0	1	0	0	1	0	0	1	0	0	0	0	0	1	1	0	0	0	0	1
569 44 2	TZ7	569	44	2	569	243425	9	2015	569	54	54	1	0	0	0	0	0	1	2	0	41	1	1	0.243425	0	0	1	0	0	1	0	1	0	1	1	0	1	3	0	0	1	0	1	0
601 30 2	TZ7	601	30	2	601	110684	12	2015	601	58	58	1	0	0	0	0	0	1	2	0	41	1	0	0.110684	0	0	1	0	0	1	1	0	0	0	0	0	0	3	0	0	1	0	1	0
578 4 1	TZ7	578	4	1	578	256584	11	2015	578	54	54	1	0	0	0	0	0	1	2	1	22	0	0	0.256584	0	0	1	0	0	1	1	0	0	1	0	0	1	3	0	0	1	0	1	0
499 28 2	TZ7	499	28	2	499	949246	1	2016	499	46	46	1	0	0	0	0	0	1	1	1	29	0	1	0.949246	0	1	0	0	1	0	0	1	0	0	0	0	0	1	1	0	0	0	0	1
87 6 2	TZ7	87	6	2	87	1010710	12	2015	87	9	9	1	0	0	0	0	0	1	0	0	25	0	0	1.01071	1	0	0	1	0	0	1	0	0	1	0	1	1	2	0	1	0	1	0	0
478 91 2	TZ7	478	91	2	478	319033	1	2016	478	44	44	2	0	0	0	0	0	1	1	0	18	0	1	0.319033	0	1	0	0	1	0	0	1	0	0	0	0	0	1	1	0	0	0	0	1
38 11 2	TZ7	38	11	2	38	1270435	9	2015	38	3	3	1	1	0	1	0	0	1	1	0	34	0	1	1.27043	0	1	0	0	1	0	0	1	0	1		0	0	2	0	1	0	1	0	0
438 66 2	TZ7	438	66	2	438	824897	1	2016	438	40	40	3	0	0	0	0	0	1	0	0	20	0	0	0.824897	1	0	0	1	0	0	1	0	0	0	0	0	1	1	1	0	0	0	0	1
411 60 5	TZ7	411	60	5	411	1608228	12	2015	411	38	38	1	0	0	0	0	0	1	1	0	19	0	1	1.60823	0	1	0	0	1	0	0	1	0	0	0	0	0	1	1	0	0	0	0	1
40 52 2	TZ7	40	52	2	40	1318290	10	2015	40	3	3	2	0	0	0	0	0	1	0	0	21	0	1	1.31829	1	0	0	1	0	0	0	1	0	0	0	0	0	1	1	0	0	0	0	1
492 26 2	TZ7	492	26	2	492	980701	1	2016	492	46	46	2	0	0	0	0	0	1	0	0	24	0	1	0.980701	1	0	0	1	0	0	0	1	0	0	0	0	0	3	0	0	1	0	1	0
429 162 2	TZ7	429	162	2	429	691931	9	2015	429	40	40	1	0	0	0	0	0	1	1	0	25	0	1	0.691931	0	1	0	0	1	0	0	1	0	1	0	0	0	3	0	0	1	0	1	0
10 109 1	TZ7	10	109	1	10	2318696	12	2015	10	1	1	1	0	0	0	0	0	1	1	1	46	1	1	2.3187	0	1	0	0	1	0	0	1	0	0	0	0	0	1	1	0	0	0	0	1
83 9 2	TZ7	83	9	2	83	1541141	11	2015	83	9	9	1	0	0	0	0	0	1	1	0	33	0	1	1.54114	0	1	0	0	1	0	0	1	0	1	0	0	0	3	0	0	1	0	1	0
358 88 1	TZ7	358	88	1	358	930861	10	2015	358	32	32	1	0	0	0	0	0	1	1	1	42	1	1	0.930861	0	1	0	0	1	0	0	1	0	1	1	0	0	2	0	1	0	1	0	0
342 45 2	TZ7	342	45	2	342	1484040	9	2015	342	30	30	2	0	0	0	0	0	1	1	0	20	0	1	1.48404	0	1	0	0	1	0	0	1	0	0	0	0	0	1	1	0	0	0	0	1
451 6 2	TZ7	451	6	2	451	502424	9	2015	451	42	42	1	0	0	0	0	0	1	1	0	26	0	1	0.502424	0	1	0	0	1	0	0	1	0	1	1	0	1	3	0	0	1	0	1	0
533 11 2	TZ7	533	11	2	533	182193	9	2015	533	50	50	2	0	0	0	0	0	1	2	0	32	0	1	0.182193	0	0	1	0	0	1	0	1	0	1	0	0	0	3	0	0	1	0	1	0
35 82 2	TZ7	35	82	2	35	1805842	11	2015	35	3	3	2	0	0	0	0	0	1	1	0	28	0	0	1.80584	0	1	0	0	1	0	1	0	0	0	0	0	1	1	1	0	0	0	0	1
502 59 2	TZ7	502	59	2	502	770476	1	2016	502	46	46	1	0	0	0	0	0	1	1	0	27	0	1	0.770476	0	1	0	0	1	0	0	1	0	1	0	0	1	1	1	0	0	0	0	1
503 19 3	TZ7	503	19	3	503	610230	1	2016	503	46	46	1	0	0	0	0	0	1	2	0	22	0	1	0.61023	0	0	1	0	0	1	0	1	0	1	0	0	1	3	0	0	1	0	1	0
65 19 2	TZ7	65	19	2	65	604475	12	2015	65	7	7	1	0	0	0	0	0	1	1	0	25	0	0	0.604475	0	1	0	0	1	0	1	0	0	0	0	0	1	1	1	0	0	0	0	1
294 90 2	TZ7	294	90	2	294	1696014	1	2016	294	26	26	3	0	0	0	0	0	1	1	0	29	1	1	1.69601	0	1	0	0	1	0	0	1	0	0	0	0	1	1	1	0	0	0	0	1
588 36 2	TZ7	588	36	2	588	134147	10	2015	588	56	56	2	0	0	0	0	0	1	0	0	30	1	0	0.134147	1	0	0	1	0	0	1	0	0	0	0	0	1	3	0	0	1	0	1	0
278 54 2	TZ7	278	54	2	278	635680	1	2016	278	24	24	1	0	0	0	0	0	1	2	0	25	0	1	0.63568	0	0	1	0	0	1	0	1	0	1	1	0	1	3	0	0	1	0	1	0
417 34 4	TZ7	417	34	4	417	1131051	11	2015	417	38	38	1	0	0	0	0	0	1	1	0	24	0	1	1.13105	0	1	0	0	1	0	0	1	0	1	0	0	1	3	0	0	1	0	1	0
397 107 2	TZ7	397	107	2	397	1644759	11	2015	397	36	36	2	0	0	0	0	0	1	0	0	20	0	1	1.64476	1	0	0	1	0	0	0	1	0	0	0	0	0	2	0	1	0	1	0	0
110 29 2	TZ7	110	29	2	110	1000393	1	2016	110	11	11	1	0	0	0	0	0	1	1	0	23	0	0	1.00039	0	1	0	0	1	0	1	0	0	1	0	0	1	3	0	0	1	0	1	0
498 50 2	TZ7	498	50	2	498	612071	1	2016	498	46	46	2	0	0	0	0	0	1	1	0	36	1	1	0.612071	0	1	0	0	1	0	0	1	0	0	0	0	1	1	1	0	0	0	0	1
449 43 2	TZ7	449	43	2	449	565250	10	2015	449	42	42	2	0	0	0	0	0	1	1	0	32	0	2	0.56525	0	1	0	0	1	0	0	0	1	1	0	1	0	2	0	1	0	1	0	0
85 106 2	TZ7	85	106	2	85	1634250	11	2015	85	9	9	1	0	0	0	0	0	1	2	0	24	0	1	1.63425	0	0	1	0	0	1	0	1	0	1	1	0	0	1	1	0	0	0	0	1
235 262 2	TZ7	235	262	2	235	700158	1	2016	235	20	20	1	0	0	0	0	0	1	1	0	29	0	2	0.700158	0	1	0	0	1	0	0	0	1	1	1	0	1	3	0	0	1	0	1	0
223 28 1	TZ7	223	28	1	223	834124	12	2015	223	20	20	1	0	0	0	0	0	1	1	1	47	1	1	0.834124	0	1	0	0	1	0	0	1	0	1	0	0	1	1	1	0	0	0	0	1
32 56 2	TZ7	32	56	2	32	1088872	9	2015	32	3	3	1	0	0	0	0	0	1	1	0	39	0	0	1.08887	0	1	0	0	1	0	1	0	0	1	1	0	1	3	0	0	1	0	1	0
457 49 2	TZ7	457	49	2	457	468076	10	2015	457	42	42	1	0	0	0	0	0	1	1	0	32	0	2	0.468076	0	1	0	0	1	0	0	0	1	1	1	0	0	3	0	0	1	0	1	0
412 29 1	TZ7	412	29	1	412	1171512	11	2015	412	38	38	1	0	0	0	0	0	1	2	1	37	0	1	1.17151	0	0	1	0	0	1	0	1	0	1	0	0	1	3	0	0	1	0	1	0
352 32 1	TZ7	352	32	1	352	1007616	11	2015	352	32	32	1	0	0	0	0	0	1	2	1	22	0	1	1.00762	0	0	1	0	0	1	0	1	0	1	0	0	0	3	0	0	1	0	1	0
111 26 2	TZ7	111	26	2	111	956085	2	2016	111	11	11	1	0	0	0	0	0	1	0	0	46	1	1	0.956085	1	0	0	1	0	0	0	1	0	1	0	0	0	2	0	1	0	1	0	0
375 41 2	TZ7	375	41	2	375	1145741	1	2016	375	34	34	1	0	0	0	0	0	1	1	0	24	0	1	1.14574	0	1	0	0	1	0	0	1	0	0	0	0	0	1	1	0	0	0	0	1
12 135 1	TZ7	12	135	1	12	1618688	12	2015	12	1	1	1	0	0	0	0	0	1	1	1	43	1	1	1.61869	0	1	0	0	1	0	0	1	0	0	0	0	0	1	1	0	0	0	0	1
576 52 2	TZ7	576	52	2	576	222643	11	2015	576	54	54	3	0	0	0	0	0	1	2	0	36	1	1	0.222643	0	0	1	0	0	1	0	1	0	1	0	0	0	3	0	0	1	0	1	0
589 32 2	TZ7	589	32	2	589	103192	9	2015	589	56	56	2	0	0	0	0	0	1	0	0	25	0	0	0.103192	1	0	0	1	0	0	1	0	0	1	1	0	0	3	0	0	1	0	1	0
524 21 2	TZ7	524	21	2	524	776405	1	2016	524	48	48	3	0	0	0	0	0	1	1	0	21	0	1	0.776405	0	1	0	0	1	0	0	1	0	1	0	0	0	3	0	0	1	0	1	0
405 2 2	TZ7	405	2	2	405	973837	9	2015	405	38	38	2	0	0	0	0	0	1	1	0	21	0	1	0.973837	0	1	0	0	1	0	0	1	0	0	0	0	1	3	0	0	1	0	1	0
109 25 2	TZ7	109	25	2	109	726454	1	2016	109	11	11	1	0	0	0	0	0	1	1	0	29	0	1	0.726454	0	1	0	0	1	0	0	1	0	0	0	0	0	2	0	1	0	1	0	0
328 37 2	TZ7	328	37	2	328	1371613	9	2015	328	30	30	1	0	0	0	0	0	1	1	0	42	1	1	1.37161	0	1	0	0	1	0	0	1	0	1	1	0	0	1	1	0	0	0	0	1
209 81 2	TZ7	209	81	2	209	1048088	1	2016	209	18	18	1	0	0	0	0	0	1	1	0	25	0	1	1.04809	0	1	0	0	1	0	0	1	0	1	0	0	0	3	0	0	1	0	1	0
487 37 2	TZ7	487	37	2	487	684177	12	2015	487	46	46	1	0	0	0	0	0	1	1	0	47	1	1	0.684177	0	1	0	0	1	0	0	1	0	0	0	0	0	1	1	0	0	0	0	1
354 29 1	TZ7	354	29	1	354	1428751	10	2015	354	32	32	2	0	0	0	0	0	1	0	1	24	0	1	1.42875	1	0	0	1	0	0	0	1	0	1	0	0	1	2	0	1	0	1	0	0
52 151 2	TZ7	52	151	2	52	772623	8	2015	52	5	5	2	0	0	0	0	0	1	2	0	39	0	1	0.772623	0	0	1	0	0	1	0	1	0	1	1	0	1	3	0	0	1	0	1	0
35 89 1	TZ7	35	89	1	35	1805842	11	2015	35	3	3	2	0	0	0	0	0	1	0	1	29	0	1	1.80584	1	0	0	1	0	0	0	1	0	0	0	0	1	1	1	0	0	0	0	1
591 43 2	TZ7	591	43	2	591	140805	9	2015	591	56	56	3	0	0	0	0	0	1	1	0	27	0	2	0.140805	0	1	0	0	1	0	0	0	1	0	0	0	0	3	0	0	1	0	1	0
475 87 1	TZ7	475	87	1	475	232739	1	2016	475	44	44	3	0	0	0	0	0	1	0	1	33	1	1	0.232739	1	0	0	1	0	0	0	1	0	0	0	0	0	1	1	0	0	0	0	1
326 47 2	TZ7	326	47	2	326	2620802	11	2015	326	30	30	2	0	0	0	0	0	1	1	0	21	0	1	2.6208	0	1	0	0	1	0	0	1	0	1	0	0	0	1	1	0	0	0	0	1
272 22 2	TZ7	272	22	2	272	810107	1	2016	272	24	24	3	0	0	0	0	0	1	0	0	40	1	1	0.810107	1	0	0	1	0	0	0	1	0	0	0	0	0	1	1	0	0	0	0	1
375 37 2	TZ7	375	37	2	375	1145741	1	2016	375	34	34	2	0	0	0	0	0	1	0	0	43	1	1	1.14574	1	0	0	1	0	0	0	1	0	1	0	0	0	2	0	1	0	1	0	0
481 38 1	TZ7	481	38	1	481	341227	2	2016	481	44	44	1	0	0	0	0	0	1	1	1	19	0	1	0.341227	0	1	0	0	1	0	0	1	0	1	1	0	0	3	0	0	1	0	1	0
551 40 2	TZ7	551	40	2	551	130682	11	2015	551	52	52	2	0	0	0	0	0	1	1	0	22	0	0	0.130682	0	1	0	0	1	0	1	0	0	0	0	0	0	3	0	0	1	0	1	0
525 1 2	TZ7	525	1	2	525	575992	1	2016	525	48	48	1	0	0	0	0	0	1	1	0	30	0	1	0.575992	0	1	0	0	1	0	0	1	0	0	0	0	1	3	0	0	1	0	1	0
544 72 2	TZ7	544	72	2	544	74675	11	2015	544	52	52	1	0	0	0	0	0	1	1	0	17	0	0	0.074675	0	1	0	0	1	0	1	0	0	1	0	0	0	3	0	0	1	0	1	0
583 7 2	TZ7	583	7	2	583	163516	10	2015	583	56	56	2	1	0	1	0	0	1	2	0	24	0	0	0.163516	0	0	1	0	0	1	1	0	0	1		1	1	3	0	0	1	0	1	0
477 19 2	TZ7	477	19	2	477	178561	1	2016	477	44	44	1	0	0	0	0	0	1	1	1	27	0	1	0.178561	0	1	0	0	1	0	0	1	0	1	0	0	0	3	0	0	1	0	1	0
293 12 2	TZ7	293	12	2	293	1595048	1	2016	293	26	26	2	0	0	0	0	0	1	1	0	26	0	1	1.59505	0	1	0	0	1	0	0	1	0	1	1	0	0	3	0	0	1	0	1	0
284 30 2	TZ7	284	30	2	284	1063365	2	2016	284	26	26	2	0	0	0	0	0	1	1	0	21	0	1	1.06336	0	1	0	0	1	0	0	1	0	1	0	0	0	1	1	0	0	0	0	1
83 57 2	TZ7	83	57	2	83	1541141	11	2015	83	9	9	1	0	0	0	0	0	1	1	1	19	0	1	1.54114	0	1	0	0	1	0	0	1	0	1	1	0	1	1	1	0	0	0	0	1
443 31 1	TZ7	443	31	1	443	2455590	12	2015	443	40	40	1	0	0	0	0	0	1	2	1	23	0	0	2.45559	0	0	1	0	0	1	1	0	0	0	0	0	1	3	0	0	1	0	1	0
606 66 2	TZ7	606	66	2	606	195527	12	2015	606	58	58	1	1	0	1	0	0	1	2	0	27	0	0	0.195527	0	0	1	0	0	1	1	0	0	1		1	0	3	0	0	1	0	1	0
346 58 2	TZ7	346	58	2	346	916496	11	2015	346	32	32	3	1	0	1	0	0	1	1	0	33	1	1	0.916496	0	1	0	0	1	0	0	1	0	1		0	0	1	1	0	0	0	0	1
211 31 2	TZ7	211	31	2	211	877124	1	2016	211	18	18	1	0	0	0	0	0	1	1	0	30	0	1	0.877124	0	1	0	0	1	0	0	1	0	1	0	0	1	2	0	1	0	1	0	0
308 29 2	TZ7	308	29	2	308	679066	10	2015	308	28	28	1	0	0	0	0	0	1	0	0	40	1	1	0.679066	1	0	0	1	0	0	0	1	0	1	0	0	0	1	1	0	0	0	0	1
601 68 2	TZ7	601	68	2	601	110684	12	2015	601	58	58	2	0	0	0	0	0	1	1	0	40	1	1	0.110684	0	1	0	0	1	0	0	1	0	0	0	0	1	3	0	0	1	0	1	0
441 152 2	TZ7	441	152	2	441	857838	12	2015	441	40	40	2	0	0	0	0	0	1	0	0	22	0	0	0.857838	1	0	0	1	0	0	1	0	0	0	0	0	0	1	1	0	0	0	0	1
594 66 2	TZ7	594	66	2	594	118925	11	2015	594	58	58	2	0	0	0	0	0	1	0	0	45	1	0	0.118925	1	0	0	1	0	0	1	0	0	0	0	0	0	3	0	0	1	0	1	0
224 149 2	TZ7	224	149	2	224	665059	1	2016	224	20	20	2	0	0	0	0	0	1	0	0	31	0	1	0.665059	1	0	0	1	0	0	0	1	0	0	0	0	0	3	0	0	1	0	1	0
369 68 2	TZ7	369	68	2	369	2243497	2	2016	369	34	34	2	0	0	0	0	0	1	1	0	22	0	1	2.2435	0	1	0	0	1	0	0	1	0	0	0	0	0	1	1	0	0	0	0	1
425 19 1	TZ7	425	19	1	425	816678	10	2015	425	38	38	1	0	0	0	0	0	1	1	1	29	0	1	0.816678	0	1	0	0	1	0	0	1	0	0	0	0	0	1	1	0	0	0	0	1
449 22 2	TZ7	449	22	2	449	565250	10	2015	449	42	42	2	0	0	0	0	0	1	1	0	34	1	1	0.56525	0	1	0	0	1	0	0	1	0	1	1	0	0	3	0	0	1	0	1	0
171 41 1	TZ7	171	41	1	171	609355	1	2016	171	14	14	1	0	0	0	0	0	1	1	1	28	0	1	0.609355	0	1	0	0	1	0	0	1	0	1	1	0	1	3	0	0	1	0	1	0
515 75 2	TZ7	515	75	2	515	840200	1	2016	515	48	48	1	0	0	0	0	0	1	0	0	37	1	1	0.8402	1	0	0	1	0	0	0	1	0	0	0	0	0	1	1	0	0	0	0	1
20 129 4	TZ7	20	129	4	20	1805332	11	2015	20	1	1	1	1	1	0	0	0	1	2	0	24	0	1	1.80533	0	0	1	0	0	1	0	1	0	1	0	0	1	3	0	0	1	0	1	0
493 65 2	TZ7	493	65	2	493	591454	1	2016	493	46	46	2	0	0	0	0	0	1	0	0	44	1	1	0.591454	1	0	0	1	0	0	0	1	0	0	0	0	0	1	1	0	0	0	0	1
82 120 2	TZ7	82	120	2	82	2021666	12	2015	82	9	9	1	0	0	0	0	0	1	1	1	28	0	1	2.02167	0	1	0	0	1	0	0	1	0	0	0	0	1	2	0	1	0	1	0	0
114 144 1	TZ7	114	144	1	114	674481	2	2016	114	11	11	1	0	0	0	0	0	1	1	1	36	0	1	0.674481	0	1	0	0	1	0	0	1	0	1	1	0	0	1	1	0	0	0	0	1
34 118 3	TZ7	34	118	3	34	636234	11	2015	34	3	3	1	0	0	0	0	0	1	0	0	19	0	0	0.636234	1	0	0	1	0	0	1	0	0	0	0	0	1	1	1	0	0	0	0	1
560 78 2	TZ7	560	78	2	560	250065	11	2015	560	54	54	3	0	0	0	0	0	1	2	0	38	1	1	0.250065	0	0	1	0	0	1	0	1	0	1	1	0	1	3	0	0	1	0	1	0
425 40 2	TZ7	425	40	2	425	816678	10	2015	425	38	38	1	0	0	0	0	0	1	1	0	43	1	1	0.816678	0	1	0	0	1	0	0	1	0	1	0	0	0	3	0	0	1	0	1	0
272 89 2	TZ7	272	89	2	272	810107	1	2016	272	24	24	2	0	0	0	0	0	1	1	0	23	0	1	0.810107	0	1	0	0	1	0	0	1	0	0	0	0	0	2	0	1	0	1	0	0
263 17 1	TZ7	263	17	1	263	779767	12	2015	263	24	24	1	0	0	0	0	0	1	1	1	31	0	1	0.779767	0	1	0	0	1	0	0	1	0	1	1	0	1	3	0	0	1	0	1	0
406 63 2	TZ7	406	63	2	406	929324	9	2015	406	38	38	2	0	0	0	0	0	1	1	0	26	0	1	0.929324	0	1	0	0	1	0	0	1	0	0	0	0	1	3	0	0	1	0	1	0
187 2 1	TZ7	187	2	1	187	1118192	11	2015	187	16	16	1	0	0	0	0	0	1	0	1	32	0	1	1.11819	1	0	0	1	0	0	0	1	0	1	1	0	0	1	1	0	0	0	0	1
292 40 1	TZ7	292	40	1	292	881347	2	2016	292	26	26	1	0	0	0	0	0	1	2	1	28	0	2	0.881347	0	0	1	0	0	1	0	0	1	1	1	0	1	3	0	0	1	0	1	0
499 6 2	TZ7	499	6	2	499	949246	1	2016	499	46	46	1	0	0	0	0	0	1	1	0	27	0	1	0.949246	0	1	0	0	1	0	0	1	0	0	0	0	1	2	0	1	0	1	0	0
489 17 1	TZ7	489	17	1	489	1352438	12	2015	489	46	46	2	0	0	0	0	0	1	1	1	43	1	1	1.35244	0	1	0	0	1	0	0	1	0	0	0	0	0	2	0	1	0	1	0	0
201 64 1	TZ7	201	64	1	201	1555142	12	2015	201	18	18	1	0	0	0	0	0	1	1	1	40	0	1	1.55514	0	1	0	0	1	0	0	1	0	0	0	0	1	2	0	1	0	1	0	0
581 4 2	TZ7	581	4	2	581	120235	11	2015	581	56	56	1	0	0	0	0	0	1	2	0	20	0	0	0.120235	0	0	1	0	0	1	1	0	0	1	0	0	1	3	0	0	1	0	1	0
299 24 2	TZ7	299	24	2	299	1272823	12	2015	299	26	26	1	0	0	0	0	0	1	1	1	23	0	1	1.27282	0	1	0	0	1	0	0	1	0	0	0	0	1	3	0	0	1	0	1	0
383 25 2	TZ7	383	25	2	383	1476731	1	2016	383	34	34	1	0	0	0	0	0	1	1	0	47	1	1	1.47673	0	1	0	0	1	0	0	1	0	0	0	0	1	3	0	0	1	0	1	0
252 6 2	TZ7	252	6	2	252	1869476	10	2015	252	22	22	2	0	0	0	0	0	1	1	0	33	1	1	1.86948	0	1	0	0	1	0	0	1	0	1	0	0	1	3	0	0	1	0	1	0
582 38 1	TZ7	582	38	1	582	161118	11	2015	582	56	56	2	0	0	0	0	0	1	1	1	40	1	2	0.161118	0	1	0	0	1	0	0	0	1	1	1	0	1	3	0	0	1	0	1	0
259 73 1	TZ7	259	73	1	259	2804214	10	2015	259	22	22	1	0	0	0	0	0	1	1	1	38	1	1	2.80421	0	1	0	0	1	0	0	1	0	0	0	0	1	1	1	0	0	0	0	1
480 429 2	TZ7	480	429	2	480	323381	2	2016	480	44	44	2	0	0	0	0	0	1	0	0	41	1	1	0.323381	1	0	0	1	0	0	0	1	0	1	1	0	1	3	0	0	1	0	1	0
371 41 2	TZ7	371	41	2	371	1402895	1	2016	371	34	34	1	1	0	1	0	0	1	1	0	32	0	1	1.40289	0	1	0	0	1	0	0	1	0	1		0	1	1	1	0	0	0	0	1
375 5 2	TZ7	375	5	2	375	1145741	1	2016	375	34	34	2	0	0	0	0	0	1	0	0	34	1	1	1.14574	1	0	0	1	0	0	0	1	0	0	0	0	0	1	1	0	0	0	0	1
425 114 2	TZ7	425	114	2	425	816678	10	2015	425	38	38	1	0	0	0	0	0	1	0	0	37	1	1	0.816678	1	0	0	1	0	0	0	1	0	0	0	0	1	1	1	0	0	0	0	1
300 15 2	TZ7	300	15	2	300	1799124	1	2016	300	26	26	2	0	0	0	0	0	1	1	0	34	1	1	1.79912	0	1	0	0	1	0	0	1	0	0	0	0	0	1	1	0	0	0	0	1
605 31 2	TZ7	605	31	2	605	145586	12	2015	605	58	58	3	0	0	0	0	0	1	0	0	35	1	1	0.145586	1	0	0	1	0	0	0	1	0	0	0	0	0	3	0	0	1	0	1	0
202 7 2	TZ7	202	7	2	202	874575	12	2015	202	18	18	1	0	0	0	0	0	1	0	0	26	0	1	0.874575	1	0	0	1	0	0	0	1	0	0	0	0	0	1	1	0	0	0	0	1
425 51 2	TZ7	425	51	2	425	816678	10	2015	425	38	38	1	0	0	0	0	0	1	1	0	38	1	1	0.816678	0	1	0	0	1	0	0	1	0	0	0	0	0	1	1	0	0	0	0	1
17 97 2	TZ7	17	97	2	17	1955743	12	2015	17	1	1	1	0	0	0	0	0	1	2	1	25	0	0	1.95574	0	0	1	0	0	1	1	0	0	1	0	0	1	3	0	0	1	0	1	0
54 4 4	TZ7	54	4	4	54	910955	8	2015	54	5	5	1	0	0	0	0	0	1	2	0	24	0	2	0.910955	0	0	1	0	0	1	0	0	1	1	1	0	1	3	0	0	1	0	1	0
593 79 2	TZ7	593	79	2	593	170491	10	2015	593	56	56	2	0	0	0	0	0	1	0	0	32	1	0	0.170491	1	0	0	1	0	0	1	0	0	1	1	0	1	2	0	1	0	1	0	0
10 144 1	TZ7	10	144	1	10	2318696	12	2015	10	1	1	1	0	0	0	0	0	1	1	1	43	1	1	2.3187	0	1	0	0	1	0	0	1	0	0	0	0	0	1	1	0	0	0	0	1
544 88 2	TZ7	544	88	2	544	74675	11	2015	544	52	52	1	0	0	0	0	0	1	2	0	26	0	1	0.074675	0	0	1	0	0	1	0	1	0	1	1	0	1	3	0	0	1	0	1	0
279 38 1	TZ7	279	38	1	279	863571	1	2016	279	24	24	2	0	0	0	0	0	1	1	1	40	1	1	0.863571	0	1	0	0	1	0	0	1	0	1	1	0	0	1	1	0	0	0	0	1
25 120 2	TZ7	25	120	2	25	1035625	8	2015	25	3	3	1	0	0	0	0	0	1	1	0	24	0	1	1.03562	0	1	0	0	1	0	0	1	0	1	1	0	1	3	0	0	1	0	1	0
578 46 2	TZ7	578	46	2	578	256584	12	2015	578	54	54	1	0	0	0	0	0	1	2	0	28	0	2	0.256584	0	0	1	0	0	1	0	0	1	1	1	0	1	3	0	0	1	0	1	0
584 45 2	TZ7	584	45	2	584	191956	10	2015	584	56	56	1	0	0	0	0	0	1	0	0	25	0	0	0.191956	1	0	0	1	0	0	1	0	0	0	0	0	1	2	0	1	0	1	0	0
466 2 2	TZ7	466	2	2	466	171694	12	2015	466	44	44	1	0	0	0	0	0	1	1	0	22	0	1	0.171694	0	1	0	0	1	0	0	1	0	1	0	0	0	3	0	0	1	0	1	0
525 25 2	TZ7	525	25	2	525	575992	1	2016	525	48	48	3	0	0	0	0	0	1	1	0	23	0	1	0.575992	0	1	0	0	1	0	0	1	0	0	0	0	0	1	1	0	0	0	0	1
546 7 2	TZ7	546	7	2	546	101641	11	2015	546	52	52	1	0	0	0	0	0	1	2	0	39	1	1	0.101641	0	0	1	0	0	1	0	1	0	1	0	0	0	3	0	0	1	0	1	0
519 86 2	TZ7	519	86	2	519	1017731	1	2016	519	48	48	2	0	0	0	0	0	1	1	0	36	1	1	1.01773	0	1	0	0	1	0	0	1	0	1	0	0	0	2	0	1	0	1	0	0
207 16 2	TZ7	207	16	2	207	699128	1	2016	207	18	18	2	0	0	0	0	0	1	1	0	25	0	1	0.699128	0	1	0	0	1	0	0	1	0	1	0	0	0	2	0	1	0	1	0	0
559 96 2	TZ7	559	96	2	559	306683	10	2015	559	54	54	3	0	0	0	0	0	1	2	0	29	0	1	0.306683	0	0	1	0	0	1	0	1	0	1	0	0	0	3	0	0	1	0	1	0
305 15 2	TZ7	305	15	2	305	944844	9	2015	305	28	28	2	0	0	0	0	0	1	1	0	17	0	1	0.944844	0	1	0	0	1	0	0	1	0	1	0	0	0	1	1	0	0	0	0	1
562 48 2	TZ7	562	48	2	562	388146	11	2015	562	54	54	1	0	0	0	0	0	1	1	0	44	1	1	0.388146	0	1	0	0	1	0	0	1	0	1	1	0	1	3	0	0	1	0	1	0
492 70 2	TZ7	492	70	2	492	980701	1	2016	492	46	46	2	0	0	0	0	0	1	1	0	40	1	1	0.980701	0	1	0	0	1	0	0	1	0	0	0	0	1	1	1	0	0	0	0	1
578 43 2	TZ7	578	43	2	578	256584	11	2015	578	54	54	1	0	0	0	0	0	1	1	0	28	0	1	0.256584	0	1	0	0	1	0	0	1	0	1	0	1	1	3	0	0	1	0	1	0
482 116 1	TZ7	482	116	1	482	220253	1	2016	482	44	44	1	0	0	0	0	0	1	1	1	30	0	1	0.220253	0	1	0	0	1	0	0	1	0	0	0	0	1	3	0	0	1	0	1	0
54 101 2	TZ7	54	101	2	54	910955	8	2015	54	5	5	1	0	0	0	0	0	1	1	0	43	1	0	0.910955	0	1	0	0	1	0	1	0	0	1	0	0	1	3	0	0	1	0	1	0
542 13 2	TZ7	542	13	2	542	121641	9	2015	542	50	50	2	0	0	0	0	0	1	1	0	32	0	1	0.121641	0	1	0	0	1	0	0	1	0	0	0	0	1	3	0	0	1	0	1	0
246 50 1	TZ7	246	50	1	246	1483711	11	2015	246	22	22	1	0	0	0	0	0	1	1	1	38	0	1	1.48371	0	1	0	0	1	0	0	1	0	1	1	0	1	2	0	1	0	1	0	0
600 77 2	TZ7	600	77	2	600	150899	12	2015	600	58	58	2	0	0	0	0	0	1	2	0	24	0	1	0.150899	0	0	1	0	0	1	0	1	0	1	0	0	1	3	0	0	1	0	1	0
387 26 2	TZ7	387	26	2	387	1462701	10	2015	387	36	36	2	0	0	0	0	0	1	1	0	34	1	1	1.4627	0	1	0	0	1	0	0	1	0	0	0	0	0	1	1	0	0	0	0	1
300 304 2	TZ7	300	304	2	300	1799124	1	2016	300	26	26	3	0	0	0	0	0	1	1	0	29	1	1	1.79912	0	1	0	0	1	0	0	1	0	0	0	0	0	1	1	0	0	0	0	1
42 36 2	TZ7	42	36	2	42	641376	9	2015	42	5	5	1	0	0	0	0	0	1	1	0	43	1	1	0.641376	0	1	0	0	1	0	0	1	0	0	0	0	1	3	0	0	1	0	1	0
513 101 2	TZ7	513	101	2	513	1124187	12	2015	513	48	48	2	0	0	0	0	0	1	0	0	32	1	1	1.12419	1	0	0	1	0	0	0	1	0	1	0	0	0	3	0	0	1	0	1	0
278 77 2	TZ7	278	77	2	278	635680	1	2016	278	24	24	1	0	0	0	0	0	1	1	0	39	1	1	0.63568	0	1	0	0	1	0	0	1	0	0	0	0	0	3	0	0	1	0	1	0
279 76 2	TZ7	279	76	2	279	863571	1	2016	279	24	24	3	0	0	0	0	0	1	1	0	41	1	1	0.863571	0	1	0	0	1	0	0	1	0	0	0	0	0	2	0	1	0	1	0	0
74 55 2	TZ7	74	55	2	74	1494013	11	2015	74	7	7	1	0	0	0	0	0	1	2	0	28	0	2	1.49401	0	0	1	0	0	1	0	0	1	1	1	0	1	3	0	0	1	0	1	0
440 128 2	TZ7	440	128	2	440	775982	12	2015	440	40	40	1	0	0	0	0	0	1	0	0	18	0	1	0.775982	1	0	0	1	0	0	0	1	0	0	0	0	1	1	1	0	0	0	0	1
483 48 2	TZ7	483	48	2	483	273520	1	2016	483	44	44	2	0	0	0	0	0	1	0	0	39	1	1	0.27352	1	0	0	1	0	0	0	1	0	1	0	0	0	1	1	0	0	0	0	1
534 5 2	TZ7	534	5	2	534	161610	9	2015	534	50	50	2	0	0	0	0	0	1	1	0	40	1	1	0.16161	0	1	0	0	1	0	0	1	0	0	0	0	0	3	0	0	1	0	1	0
337 101 4	TZ7	337	101	4	337	1266105	10	2015	337	30	30	2	0	0	0	0	0	1	0	0	31	0	1	1.26611	1	0	0	1	0	0	0	1	0	0	0	0	0	1	1	0	0	0	0	1
373 55 2	TZ7	373	55	2	373	1539129	12	2015	373	34	34	2	0	0	0	0	0	1	1	0	21	0	1	1.53913	0	1	0	0	1	0	0	1	0	0	0	0	1	2	0	1	0	1	0	0
606 54 2	TZ7	606	54	2	606	195527	12	2015	606	58	58	2	0	0	0	0	0	1	2	0	26	0	0	0.195527	0	0	1	0	0	1	1	0	0	1	0	0	0	3	0	0	1	0	1	0
452 34 1	TZ7	452	34	1	452	526586	2	2016	452	42	42	1	0	0	0	0	0	1	1	1	35	1	1	0.526586	0	1	0	0	1	0	0	1	0	0	0	0	1	3	0	0	1	0	1	0
310 17 2	TZ7	310	17	2	310	592135	10	2015	310	28	28	1	0	0	0	0	0	1	0	0	19	0	1	0.592135	1	0	0	1	0	0	0	1	0	0	0	0	0	1	1	0	0	0	0	1
552 76 2	TZ7	552	76	2	552	124831	12	2015	552	52	52	2	0	0	0	0	0	1	2	0	33	0	2	0.124831	0	0	1	0	0	1	0	0	1	1	1	0	1	3	0	0	1	0	1	0
417 118 1	TZ7	417	118	1	417	1131051	11	2015	417	38	38	1	0	0	0	0	0	1	1	1	37	1	1	1.13105	0	1	0	0	1	0	0	1	0	1	1	0	1	3	0	0	1	0	1	0
102 12 2	TZ7	102	12	2	102	738767	1	2016	102	11	11	1	0	0	0	0	0	1	2	0	21	0	1	0.738767	0	0	1	0	0	1	0	1	0	1	0	0	1	3	0	0	1	0	1	0
527 32 1	TZ7	527	32	1	527	878949	1	2016	527	48	48	1	0	0	0	0	0	1	0	1	32	1	1	0.878949	1	0	0	1	0	0	0	1	0	1	0	0	1	3	0	0	1	0	1	0
543 72 2	TZ7	543	72	2	543	97653	11	2015	543	52	52	2	0	0	0	0	0	1	2	0	26	0	1	0.097653	0	0	1	0	0	1	0	1	0	0	0	0	0	3	0	0	1	0	1	0
409 74 2	TZ7	409	74	2	409	919008	9	2015	409	38	38	3	0	0	0	0	0	1	2	0	24	0	1	0.919008	0	0	1	0	0	1	0	1	0	0	0	0	0
399 213 2	TZ7	399	213	2	399	3077671	11	2015	399	36	36	2	0	0	0	0	0	1	1	0	27	0	1	3.07767	0	1	0	0	1	0	0	1	0	1	0	0	0	1	1	0	0	0	0	1
188 51 2	TZ7	188	51	2	188	1102540	11	2015	188	16	16	1	0	0	0	0	0	1	1	0	28	0	1	1.10254	0	1	0	0	1	0	0	1	0	1	0	0	0	3	0	0	1	0	1	0
554 77 1	TZ7	554	77	1	554	99100	12	2015	554	52	52	1	0	0	0	0	0	1	2	1	25	0	1	0.0991	0	0	1	0	0	1	0	1	0	1	1	0	1	3	0	0	1	0	1	0
552 32 2	TZ7	552	32	2	552	124831	12	2015	552	52	52	1	0	0	0	0	0	1	1	1	37	1	2	0.124831	0	1	0	0	1	0	0	0	1	0	0	0	1	3	0	0	1	0	1	0
509 83 2	TZ7	509	83	2	509	759380	12	2015	509	48	48	2	0	0	0	0	0	1	1	0	31	1	1	0.75938	0	1	0	0	1	0	0	1	0	0	0	0	1	1	1	0	0	0	0	1
460 42 1	TZ7	460	42	1	460	553204	11	2015	460	42	42	1	0	0	0	0	0	1	1	1	33	0	1	0.553204	0	1	0	0	1	0	0	1	0	1	1	0	1	3	0	0	1	0	1	0
573 113 3	TZ7	573	113	3	573	245140	9	2015	573	54	54	1	0	0	0	0	0	1	2	0	31	0	0	0.24514	0	0	1	0	0	1	1	0	0	1	0	0	1	3	0	0	1	0	1	0
597 32 2	TZ7	597	32	2	597	137593	11	2015	597	58	58	1	0	0	0	0	0	1	2	0	32	0	0	0.137593	0	0	1	0	0	1	1	0	0	1	0	0	0	3	0	0	1	0	1	0
600 102 1	TZ7	600	102	1	600	150899	12	2015	600	58	58	2	0	0	0	0	0	1	1	1	24	0	1	0.150899	0	1	0	0	1	0	0	1	0	0	0	0	1	3	0	0	1	0	1	0
589 13 2	TZ7	589	13	2	589	103192	9	2015	589	56	56	3	0	0	0	0	0	1	1	0	22	0	2	0.103192	0	1	0	0	1	0	0	0	1	1	0	0	0	3	0	0	1	0	1	0
363 61 1	TZ7	363	61	1	363	823355	9	2015	363	32	32	1	0	0	0	0	0	1	1	1	35	0	1	0.823355	0	1	0	0	1	0	0	1	0	0	0	0	1	1	1	0	0	0	0	1
275 7 2	TZ7	275	7	2	275	792259	1	2016	275	24	24	2	0	0	0	0	0	1	1	0	27	0	1	0.792259	0	1	0	0	1	0	0	1	0	0	0	0	0	1	1	0	0	0	0	1
393 91 2	TZ7	393	91	2	393	1265406	11	2015	393	36	36	1	0	0	0	0	0	1	1	0	31	1	1	1.26541	0	1	0	0	1	0	0	1	0	0	0	0	1	3	0	0	1	0	1	0
535 38 2	TZ7	535	38	2	535	191938	9	2015	535	50	50	1	0	0	0	0	0	1	2	0	37	0	1	0.191938	0	0	1	0	0	1	0	1	0	1	0	0	0	1	1	0	0	0	0	1
82 196 2	TZ7	82	196	2	82	2021666	12	2015	82	9	9	1	0	0	0	0	0	1	2	0	33	0	2	2.02167	0	0	1	0	0	1	0	0	1	1	0	0	1	3	0	0	1	0	1	0
361 41 2	TZ7	361	41	2	361	833168	9	2015	361	32	32	1	0	0	0	0	0	1	1	1	20	0	1	0.833168	0	1	0	0	1	0	0	1	0	0	0	0	1	3	0	0	1	0	1	0
416 2 2	TZ7	416	2	2	416	537536	11	2015	416	38	38	2	0	0	0	0	0	1	1	0	30	1	1	0.537536	0	1	0	0	1	0	0	1	0	1	0	0	1	1	1	0	0	0	0	1
39 119 2	TZ7	39	119	2	39	1110743	10	2015	39	3	3	2	0	0	0	0	0	1	0	0	24	0	0	1.11074	1	0	0	1	0	0	1	0	0	0	0	0	0	1	1	0	0	0	0	1
381 4 2	TZ7	381	4	2	381	1271274	1	2016	381	34	34	1	0	0	0	0	0	1	2	0	19	0	1	1.27127	0	0	1	0	0	1	0	1	0	1	0	0	1	3	0	0	1	0	1	0
22 43 2	TZ7	22	43	2	22	1204592	10	2015	22	3	3	1	0	0	0	0	0	1	0	0	21	0	1	1.20459	1	0	0	1	0	0	0	1	0	0	0	0	0	3	0	0	1	0	1	0
435 59 2	TZ7	435	59	2	435	771700	12	2015	435	40	40	1	0	0	0	0	0	1	1	0	44	1	0	0.7717	0	1	0	0	1	0	1	0	0	0	0	0	0	1	1	0	0	0	0	1
275 96 2	TZ7	275	96	2	275	792259	1	2016	275	24	24	1	0	0	0	0	0	1	1	0	33	0	1	0.792259	0	1	0	0	1	0	0	1	0	0	0	0	0	2	0	1	0	1	0	0
541 81 2	TZ7	541	81	2	541	152051	10	2015	541	50	50	2	0	0	0	0	0	1	2	0	33	0	0	0.152051	0	0	1	0	0	1	1	0	0	1	0	0	0	3	0	0	1	0	1	0
66 30 2	TZ7	66	30	2	66	1265022	12	2015	66	7	7	1	0	0	0	0	0	1	2	1	20	0	0	1.26502	0	0	1	0	0	1	1	0	0	1	0	0	1	3	0	0	1	0	1	0
424 223 2	TZ7	424	223	2	424	1379771	10	2015	424	38	38	1	0	0	0	0	0	1	2	0	19	0	0	1.37977	0	0	1	0	0	1	1	0	0	1	0	0	1	3	0	0	1	0	1	0
496 67 2	TZ7	496	67	2	496	607101	1	2016	496	46	46	2	0	0	0	0	0	1	1	0	36	1	1	0.607101	0	1	0	0	1	0	0	1	0	0	0	0	1	1	1	0	0	0	0	1
368 13 2	TZ7	368	13	2	368	1222123	12	2015	368	34	34	2	0	0	0	0	0	1	1	0	31	0	1	1.22212	0	1	0	0	1	0	0	1	0	1	1	0	1	3	0	0	1	0	1	0
338 9 2	TZ7	338	9	2	338	702952	11	2015	338	30	30	1	0	0	0	0	0	1	2	0	24	0	1	0.702952	0	0	1	0	0	1	0	1	0	1	1	1	1	3	0	0	1	0	1	0
313 36 2	TZ7	313	36	2	313	714245	11	2015	313	28	28	1	0	0	0	0	0	1	2	0	34	0	2	0.714245	0	0	1	0	0	1	0	0	1	1	0	0	0	3	0	0	1	0	1	0
193 41 2	TZ7	193	41	2	193	1303264	11	2015	193	16	16	2	0	0	0	0	0	1	0	0	34	0	1	1.30326	1	0	0	1	0	0	0	1	0	1	0	0	1	2	0	1	0	1	0	0
462 69 2	TZ7	462	69	2	462	473317	11	2015	462	42	42	1	0	0	0	0	0	1	1	0	18	0	1	0.473317	0	1	0	0	1	0	0	1	0	1	0	1	1	1	1	0	0	0	0	1
542 75 2	TZ7	542	75	2	542	121641	10	2015	542	50	50	1	0	0	0	0	0	1	2	0	38	1	1	0.121641	0	0	1	0	0	1	0	1	0	0	0	0	0	3	0	0	1	0	1	0
530 76 1	TZ7	530	76	1	530	180793	9	2015	530	50	50	2	1	0	1	0	0	1	0	1	38	1	2	0.180793	1	0	0	1	0	0	0	0	1	1		1	0	3	0	0	1	0	1	0
491 41 2	TZ7	491	41	2	491	1409929	12	2015	491	46	46	1	0	0	0	0	0	1	1	0	45	1	1	1.40993	0	1	0	0	1	0	0	1	0	1	1	0	0	3	0	0	1	0	1	0
57 89 2	TZ7	57	89	2	57	1137715	9	2015	57	5	5	2	0	0	0	0	0	1	1	1	25	0	1	1.13771	0	1	0	0	1	0	0	1	0	1	1	0	1
65 28 2	TZ7	65	28	2	65	604475	12	2015	65	7	7	1	1	0	1	0	0	1	1	0	30	0	1	0.604475	0	1	0	0	1	0	0	1	0	1		0	1	2	0	1	0	1	0	0
535 42 2	TZ7	535	42	2	535	191938	9	2015	535	50	50	2	0	0	0	0	0	1	2	0	28	0	1	0.191938	0	0	1	0	0	1	0	1	0	0	0	0	1	3	0	0	1	0	1	0
436 57 1	TZ7	436	57	1	436	811415	12	2015	436	40	40	2	0	0	0	0	0	1	1	1	33	1	0	0.811415	0	1	0	0	1	0	1	0	0	1	0	0	1	2	0	1	0	1	0	0
110 92 2	TZ7	110	92	2	110	1000393	1	2016	110	11	11	2	0	0	0	0	0	1	1	0	30	0	1	1.00039	0	1	0	0	1	0	0	1	0	1	0	0	1	3	0	0	1	0	1	0
186 5 1	TZ7	186	5	1	186	1100582	11	2015	186	16	16	1	1	0	1	0	0	1	0	1	45	0	1	1.10058	1	0	0	1	0	0	0	1	0	1		1	0	1	1	0	0	0	0	1
389 25 2	TZ7	389	25	2	389	2082774	9	2015	389	36	36	1	0	0	0	0	0	1	1	1	25	0	1	2.08277	0	1	0	0	1	0	0	1	0	1	1	0	0	1	1	0	0	0	0	1
117 43 2	TZ7	117	43	2	117	804990	2	2016	117	11	11	1	0	0	0	0	0	1	1	0	37	1	1	0.80499	0	1	0	0	1	0	0	1	0	1	0	0	0	1	1	0	0	0	0	1
557 8 2	TZ7	557	8	2	557	97482	12	2015	557	52	52	2	0	0	0	0	0	1	2	0	21	0	1	0.097482	0	0	1	0	0	1	0	1	0	1	1	1	1	3	0	0	1	0	1	0
87 13 2	TZ7	87	13	2	87	1010710	12	2015	87	9	9	2	0	0	0	0	0	1	1	0	40	1	1	1.01071	0	1	0	0	1	0	0	1	0	1	0	0	0	1	1	0	0	0	0	1
348 110 2	TZ7	348	110	2	348	1005246	11	2015	348	32	32	2	0	0	0	0	0	1	0	0	30	0	1	1.00525	1	0	0	1	0	0	0	1	0	1	0	0	1	1	1	0	0	0	0	1
14 106 2	TZ7	14	106	2	14	2185273	10	2015	14	1	1	2	0	0	0	0	0	1	1	0	31	0	1	2.18527	0	1	0	0	1	0	0	1	0	0	0	0	0	3	0	0	1	0	1	0
473 2 2	TZ7	473	2	2	473	258784	1	2016	473	44	44	1	0	0	0	0	0	1	1	0	45	1	1	0.258784	0	1	0	0	1	0	0	1	0	0	0	0	0	2	0	1	0	1	0	0
556 13 1	TZ7	556	13	1	556	120991	12	2015	556	52	52	1	0	0	0	0	0	1	2	1	33	0	0	0.120991	0	0	1	0	0	1	1	0	0	1	0	0	1	3	0	0	1	0	1	0
542 31 2	TZ7	542	31	2	542	121641	10	2015	542	50	50	2	0	0	0	0	0	1	2	0	46	0	0	0.121641	0	0	1	0	0	1	1	0	0	1	1	0	0	3	0	0	1	0	1	0
338 24 1	TZ7	338	24	1	338	702952	11	2015	338	30	30	1	0	0	0	0	0	1	1	1	38	1	1	0.702952	0	1	0	0	1	0	0	1	0	0	0	0	0	2	0	1	0	1	0	0
486 57 2	TZ7	486	57	2	486	299970	2	2016	486	44	44	2	0	0	0	0	0	1	0	0	30	1	1	0.29997	1	0	0	1	0	0	0	1	0	0	0	0	1	1	1	0	0	0	0	1
184 104 2	TZ7	184	104	2	184	1071329	11	2015	184	16	16	1	0	0	0	0	0	1	1	0	39	0	1	1.07133	0	1	0	0	1	0	0	1	0	1	1	0	0	1	1	0	0	0	0	1
593 42 2	TZ7	593	42	2	593	170491	10	2015	593	56	56	2	0	0	0	0	0	1	0	0	36	1	0	0.170491	1	0	0	1	0	0	1	0	0	0	0	0	0	3	0	0	1	0	1	0
456 49 2	TZ7	456	49	2	456	559952	11	2015	456	42	42	1	0	0	0	0	0	1	2	0	43	0	2	0.559952	0	0	1	0	0	1	0	0	1	1	0	0	0	3	0	0	1	0	1	0
442 42 1	TZ7	442	42	1	442	1459974	12	2015	442	40	40	1	0	0	0	0	0	1	0	1	41	0	1	1.45997	1	0	0	1	0	0	0	1	0	0	0	0	1	1	1	0	0	0	0	1
349 99 2	TZ7	349	99	2	349	819926	11	2015	349	32	32	2	0	0	0	0	0	1	2	1	25	0	1	0.819926	0	0	1	0	0	1	0	1	0	1	1	0	0	1	1	0	0	0	0	1
399 258 2	TZ7	399	258	2	399	3077671	11	2015	399	36	36	2	0	0	0	0	0	1	0	0	42	1	1	3.07767	1	0	0	1	0	0	0	1	0	0	0	0	1	2	0	1	0	1	0	0
431 14 4	TZ7	431	14	4	431	810771	11	2015	431	40	40	1	0	0	0	0	0	1	2	0	20	0	0	0.810771	0	0	1	0	0	1	1	0	0	1	1	0	0	1	1	0	0	0	0	1
265 18 2	TZ7	265	18	2	265	914552	1	2016	265	24	24	2	0	0	0	0	0	1	1	0	35	1	1	0.914552	0	1	0	0	1	0	0	1	0	1	0	0	0	1	1	0	0	0	0	1
474 110 2	TZ7	474	110	2	474	422449	2	2016	474	44	44	2	0	0	0	0	0	1	1	0	34	0	1	0.422449	0	1	0	0	1	0	0	1	0	0	0	0	1	2	0	1	0	1	0	0
321 64 1	TZ7	321	64	1	321	625531	9	2015	321	28	28	1	0	0	0	0	0	1	1	1	25	0	1	0.625531	0	1	0	0	1	0	0	1	0	1	0	0	0	3	0	0	1	0	1	0
581 16 2	TZ7	581	16	2	581	120235	11	2015	581	56	56	2	0	0	0	0	0	1	2	0	31	0	2	0.120235	0	0	1	0	0	1	0	0	1	1	0	0	0	3	0	0	1	0	1	0
350 108 2	TZ7	350	108	2	350	745614	11	2015	350	32	32	2	0	0	0	0	0	1	1	0	23	0	1	0.745614	0	1	0	0	1	0	0	1	0	0	0	0	1	3	0	0	1	0	1	0
555 34 2	TZ7	555	34	2	555	108070	12	2015	555	52	52	1	0	0	0	0	0	1	2	0	27	0	1	0.10807	0	0	1	0	0	1	0	1	0	1	1	0	1	3	0	0	1	0	1	0
427 37 2	TZ7	427	37	2	427	826091	9	2015	427	40	40	1	0	0	0	0	0	1	1	1	20	0	1	0.826091	0	1	0	0	1	0	0	1	0	1	0	0	1	2	0	1	0	1	0	0
549 46 3	TZ7	549	46	3	549	93181	12	2015	549	52	52	2	0	0	0	0	0	1	2	0	22	0	1	0.093181	0	0	1	0	0	1	0	1	0	1	0	0	1	3	0	0	1	0	1	0
17 1 2	TZ7	17	1	2	17	1955743	12	2015	17	1	1	1	0	0	0	0	0	1	2	0	30	0	1	1.95574	0	0	1	0	0	1	0	1	0	1	1	0	1	3	0	0	1	0	1	0
592 75 5	TZ7	592	75	5	592	245189	10	2015	592	56	56	2	0	0	0	0	0	1	1	1	37	1	0	0.245189	0	1	0	0	1	0	1	0	0	1	1	0	1	3	0	0	1	0	1	0
394 59 2	TZ7	394	59	2	394	1856176	11	2015	394	36	36	2	0	0	0	0	0	1	1	0	35	1	1	1.85618	0	1	0	0	1	0	0	1	0	0	0	0	0	1	1	0	0	0	0	1
315 32 2	TZ7	315	32	2	315	473365	11	2015	315	28	28	2	0	0	0	0	0	1	0	0	30	0	0	0.473365	1	0	0	1	0	0	1	0	0	0	0	0	1	3	0	0	1	0	1	0
111 54 1	TZ7	111	54	1	111	956085	2	2016	111	11	11	2	0	0	0	0	0	1	0	1	43	1	1	0.956085	1	0	0	1	0	0	0	1	0	1	1	0	0	2	0	1	0	1	0	0
207 24 2	TZ7	207	24	2	207	699128	1	2016	207	18	18	2	0	0	0	0	0	1	1	0	27	0	1	0.699128	0	1	0	0	1	0	0	1	0	1	0	0	0	3	0	0	1	0	1	0
38 50 2	TZ7	38	50	2	38	1270435	9	2015	38	3	3	1	0	0	0	0	0	1	1	0	44	1	1	1.27043	0	1	0	0	1	0	0	1	0	0	0	0	0	2	0	1	0	1	0	0
530 52 1	TZ7	530	52	1	530	180793	9	2015	530	50	50	2	0	0	0	0	0	1	1	1	39	1	2	0.180793	0	1	0	0	1	0	0	0	1	1	1	0	1	3	0	0	1	0	1	0
537 82 2	TZ7	537	82	2	537	163348	10	2015	537	50	50	1	0	0	0	0	0	1	2	0	39	1	2	0.163348	0	0	1	0	0	1	0	0	1	0	0	0	0	3	0	0	1	0	1	0
342 142 1	TZ7	342	142	1	342	1484040	9	2015	342	30	30	2	0	0	0	0	0	1	1	1	36	1	1	1.48404	0	1	0	0	1	0	0	1	0	0	0	0	0	3	0	0	1	0	1	0
272 32 2	TZ7	272	32	2	272	810107	1	2016	272	24	24	1	0	0	0	0	0	1	1	0	37	1	1	0.810107	0	1	0	0	1	0	0	1	0	0	0	0	0	1	1	0	0	0	0	1
99 84 2	TZ7	99	84	2	99	1928433	12	2015	99	9	9	1	0	0	0	0	0	1	1	0	34	0	1	1.92843	0	1	0	0	1	0	0	1	0	1	0	0	1	2	0	1	0	1	0	0
522 167 2	TZ7	522	167	2	522	1454525	1	2016	522	48	48	1	0	0	0	0	0	1	0	1	42	1	1	1.45452	1	0	0	1	0	0	0	1	0	0	0	0	1	2	0	1	0	1	0	0
438 14 1	TZ7	438	14	1	438	824897	1	2016	438	40	40	2	0	0	0	0	0	1	0	1	33	1	0	0.824897	1	0	0	1	0	0	1	0	0	0	0	0	0	1	1	0	0	0	0	1
491 213 2	TZ7	491	213	2	491	1409929	12	2015	491	46	46	1	0	0	0	0	0	1	2	0	31	0	2	1.40993	0	0	1	0	0	1	0	0	1	1	0	0	1	3	0	0	1	0	1	0
497 37 2	TZ7	497	37	2	497	496374	1	2016	497	46	46	2	0	0	0	0	0	1	1	0	37	1	1	0.496374	0	1	0	0	1	0	0	1	0	0	0	0	0	1	1	0	0	0	0	1
605 36 2	TZ7	605	36	2	605	145586	12	2015	605	58	58	1	0	0	0	0	0	1	2	0	46	1	1	0.145586	0	0	1	0	0	1	0	1	0	0	0	0	0	1	1	0	0	0	0	1
166 77 2	TZ7	166	77	2	166	1057569	12	2015	166	14	14	1	0	0	0	0	0	1	1	0	32	0	1	1.05757	0	1	0	0	1	0	0	1	0	1	1	0	1	1	1	0	0	0	0	1
160 54 2	TZ7	160	54	2	160	782709	1	2016	160	14	14	1	0	0	0	0	0	1	1	0	43	0	1	0.782709	0	1	0	0	1	0	0	1	0	0	0	0	0	1	1	0	0	0	0	1
583 2 2	TZ7	583	2	2	583	163516	10	2015	583	56	56	2	1	0	1	0	0	1	2	0	23	0	0	0.163516	0	0	1	0	0	1	1	0	0	1		0	0	3	0	0	1	0	1	0
48 61 2	TZ7	48	61	2	48	963756	10	2015	48	5	5	1	0	0	0	0	0	1	1	1	25	0	0	0.963756	0	1	0	0	1	0	1	0	0	1	1	0	1	3	0	0	1	0	1	0
534 24 2	TZ7	534	24	2	534	161610	9	2015	534	50	50	1	0	0	0	0	0	1	2	0	21	0	1	0.16161	0	0	1	0	0	1	0	1	0	1	0	0	1	3	0	0	1	0	1	0
277 22 2	TZ7	277	22	2	277	783625	1	2016	277	24	24	1	0	0	0	0	0	1	1	0	49	1	1	0.783625	0	1	0	0	1	0	0	1	0	0	0	0	1	1	1	0	0	0	0	1
521 39 2	TZ7	521	39	2	521	520224	1	2016	521	48	48	1	0	0	0	0	0	1	1	0	21	0	0	0.520224	0	1	0	0	1	0	1	0	0	0	0	0	0	1	1	0	0	0	0	1
100 75 2	TZ7	100	75	2	100	1597870	12	2015	100	9	9	2	0	0	0	0	0	1	2	0	21	0	1	1.59787	0	0	1	0	0	1	0	1	0	0	0	0	1	3	0	0	1	0	1	0
475 14 1	TZ7	475	14	1	475	232739	1	2016	475	44	44	1	0	0	0	0	0	1	2	1	27	0	1	0.232739	0	0	1	0	0	1	0	1	0	1	0	0	0	3	0	0	1	0	1	0
192 24 4	TZ7	192	24	4	192	1171811	11	2015	192	16	16	1	0	0	0	0	0	1	1	0	16	0	1	1.17181	0	1	0	0	1	0	0	1	0	1	1	0	0	3	0	0	1	0	1	0
201 59 2	TZ7	201	59	2	201	1555142	12	2015	201	18	18	1	0	0	0	0	0	1	2	0	27	0	1	1.55514	0	0	1	0	0	1	0	1	0	1	1	1	1	1	1	0	0	0	0	1
592 92 2	TZ7	592	92	2	592	245189	10	2015	592	56	56	1	0	0	0	0	0	1	2	0	33	0	0	0.245189	0	0	1	0	0	1	1	0	0	0	0	0	0	3	0	0	1	0	1	0
555 51 2	TZ7	555	51	2	555	108070	12	2015	555	52	52	1	0	0	0	0	0	1	2	0	47	1	2	0.10807	0	0	1	0	0	1	0	0	1	1	1	0	1	3	0	0	1	0	1	0
546 42 1	TZ7	546	42	1	546	101641	11	2015	546	52	52	1	0	0	0	0	0	1	2	1	26	0	0	0.101641	0	0	1	0	0	1	1	0	0	0	0	0	0	3	0	0	1	0	1	0
602 34 2	TZ7	602	34	2	602	122771	12	2015	602	58	58	2	0	0	0	0	0	1	1	0	44	0	0	0.122771	0	1	0	0	1	0	1	0	0	1	1	1	0	3	0	0	1	0	1	0
337 8 1	TZ7	337	8	1	337	1266105	10	2015	337	30	30	2	0	0	0	0	0	1	1	1	36	1	1	1.26611	0	1	0	0	1	0	0	1	0	0	0	0	0	1	1	0	0	0	0	1
237 101 1	TZ7	237	101	1	237	669029	1	2016	237	20	20	1	0	0	0	0	0	1	1	1	42	0	1	0.669029	0	1	0	0	1	0	0	1	0	1	0	0	1	2	0	1	0	1	0	0
93 22 2	TZ7	93	22	2	93	1375425	11	2015	93	9	9	2	0	0	0	0	0	1	1	0	22	0	0	1.37542	0	1	0	0	1	0	1	0	0	1	0	0	0	3	0	0	1	0	1	0
457 20 3	TZ7	457	20	3	457	468076	10	2015	457	42	42	1	0	0	0	0	0	1	1	0	27	0	1	0.468076	0	1	0	0	1	0	0	1	0	1	1	1	0	2	0	1	0	1	0	0
5 76 2	TZ7	5	76	2	5	1290680	11	2015	5	1	1	1	0	0	0	0	0	1	1	0	41	0	0	1.29068	0	1	0	0	1	0	1	0	0	1	0	0	1	3	0	0	1	0	1	0
537 68 2	TZ7	537	68	2	537	163348	10	2015	537	50	50	1	0	0	0	0	0	1	2	0	37	1	1	0.163348	0	0	1	0	0	1	0	1	0	1	0	0	0	3	0	0	1	0	1	0
571 1 2	TZ7	571	1	2	571	215764	11	2015	571	54	54	1	0	0	0	0	0	1	1	0	26	0	1	0.215764	0	1	0	0	1	0	0	1	0	1	0	0	0	3	0	0	1	0	1	0
460 76 2	TZ7	460	76	2	460	553204	11	2015	460	42	42	1	0	0	0	0	0	1	2	0	25	0	2	0.553204	0	0	1	0	0	1	0	0	1	1	1	0	1	3	0	0	1	0	1	0
560 88 6	TZ7	560	88	6	560	250065	11	2015	560	54	54	1	1	1	0	0	0	1	2	0	32	0	1	0.250065	0	0	1	0	0	1	0	1	0	1	0	1	1	3	0	0	1	0	1	0
327 7 2	TZ7	327	7	2	327	638587	9	2015	327	30	30	2	0	0	0	0	0	1	1	0	32	0	1	0.638587	0	1	0	0	1	0	0	1	0	1	1	0	0	2	0	1	0	1	0	0
541 27 2	TZ7	541	27	2	541	152051	10	2015	541	50	50	2	0	0	0	0	0	1	2	0	25	0	2	0.152051	0	0	1	0	0	1	0	0	1	0	0	0	0	3	0	0	1	0	1	0
460 32 2	TZ7	460	32	2	460	553204	11	2015	460	42	42	2	0	0	0	0	0	1	1	0	24	0	1	0.553204	0	1	0	0	1	0	0	1	0	1	1	0	1	2	0	1	0	1	0	0
358 82 2	TZ7	358	82	2	358	930861	10	2015	358	32	32	1	0	0	0	0	0	1	1	0	23	0	1	0.930861	0	1	0	0	1	0	0	1	0	0	0	0	0	2	0	1	0	1	0	0
160 14 2	TZ7	160	14	2	160	782709	2	2016	160	14	14	1	0	0	0	0	0	1	0	0	45	1	1	0.782709	1	0	0	1	0	0	0	1	0	0	0	0	1	1	1	0	0	0	0	1
207 41 2	TZ7	207	41	2	207	699128	1	2016	207	18	18	1	0	0	0	0	0	1	2	0	19	0	1	0.699128	0	0	1	0	0	1	0	1	0	1	1	0	0	1	1	0	0	0	0	1
170 54 2	TZ7	170	54	2	170	715895	1	2016	170	14	14	1	0	0	0	0	0	1	1	0	25	0	1	0.715895	0	1	0	0	1	0	0	1	0	1	1	0	0	3	0	0	1	0	1	0
533 31 2	TZ7	533	31	2	533	182193	9	2015	533	50	50	2	0	0	0	0	0	1	2	0	27	0	2	0.182193	0	0	1	0	0	1	0	0	1	0	0	0	1	3	0	0	1	0	1	0
374 93 2	TZ7	374	93	2	374	1499278	1	2016	374	34	34	2	0	0	0	0	0	1	0	0	27	0	1	1.49928	1	0	0	1	0	0	0	1	0	0	0	0	1	1	1	0	0	0	0	1
580 19 2	TZ7	580	19	2	580	182588	9	2015	580	56	56	1	0	0	0	0	0	1	1	0	40	1	1	0.182588	0	1	0	0	1	0	0	1	0	1	1	0	0	3	0	0	1	0	1	0
603 77 2	TZ7	603	77	2	603	132277	12	2015	603	58	58	2	0	0	0	0	0	1	0	0	40	1	0	0.132277	1	0	0	1	0	0	1	0	0	1	1	1	1	3	0	0	1	0	1	0
489 94 2	TZ7	489	94	2	489	1352438	12	2015	489	46	46	2	0	0	0	0	0	1	2	0	25	0	1	1.35244	0	0	1	0	0	1	0	1	0	0	0	0	0	3	0	0	1	0	1	0
519 101 1	TZ7	519	101	1	519	1017731	1	2016	519	48	48	1	0	0	0	0	0	1	1	1	40	1	1	1.01773	0	1	0	0	1	0	0	1	0	1	1	0	0	3	0	0	1	0	1	0
348 51 7	TZ7	348	51	7	348	1005246	11	2015	348	32	32	2	0	0	0	0	0	1	1	0	23	0	1	1.00525	0	1	0	0	1	0	0	1	0	1	0	0	1	1	1	0	0	0	0	1
378 8 1	TZ7	378	8	1	378	1114514	1	2016	378	34	34	3	0	0	0	0	0	1	1	1	31	1	1	1.11451	0	1	0	0	1	0	0	1	0	1	0	0	1	1	1	0	0	0	0	1
554 19 1	TZ7	554	19	1	554	99100	12	2015	554	52	52	1	0	0	0	0	0	1	1	1	44	1	1	0.0991	0	1	0	0	1	0	0	1	0	1	1	1	1	3	0	0	1	0	1	0
386 11 1	TZ7	386	11	1	386	1812734	10	2015	386	36	36	2	0	0	0	0	0	1	1	1	37	1	1	1.81273	0	1	0	0	1	0	0	1	0	0	0	0	1	1	1	0	0	0	0	1
306 21 2	TZ7	306	21	2	306	823887	11	2015	306	28	28	2	0	0	0	0	0	1	0	0	22	0	1	0.823887	1	0	0	1	0	0	0	1	0	1	0	1	1	1	1	0	0	0	0	1
279 126 2	TZ7	279	126	2	279	863571	1	2016	279	24	24	1	0	0	0	0	0	1	1	0	30	0	1	0.863571	0	1	0	0	1	0	0	1	0	0	0	0	0	3	0	0	1	0	1	0
296 18 2	TZ7	296	18	2	296	1392207	1	2016	296	26	26	1	0	0	0	0	0	1	0	0	38	1	1	1.39221	1	0	0	1	0	0	0	1	0	1	1	0	1	1	1	0	0	0	0	1
292 7 2	TZ7	292	7	2	292	881347	2	2016	292	26	26	2	0	0	0	0	0	1	1	0	32	0	1	0.881347	0	1	0	0	1	0	0	1	0	1	1	0	1	1	1	0	0	0	0	1
307 30 1	TZ7	307	30	1	307	536600	9	2015	307	28	28	1	0	0	0	0	0	1	1	1	30	0	1	0.5366	0	1	0	0	1	0	0	1	0	0	0	0	0	3	0	0	1	0	1	0
91 111 2	TZ7	91	111	2	91	1532664	11	2015	91	9	9	2	0	0	0	0	0	1	1	0	20	0	0	1.53266	0	1	0	0	1	0	1	0	0	1	0	0	1	3	0	0	1	0	1	0
174 159 2	TZ7	174	159	2	174	807523	1	2016	174	14	14	2	0	0	0	0	0	1	1	0	45	1	1	0.807523	0	1	0	0	1	0	0	1	0	0	0	0	0	1	1	0	0	0	0	1
315 52 2	TZ7	315	52	2	315	473365	12	2015	315	28	28	1	0	0	0	0	0	1	1	0	35	0	1	0.473365	0	1	0	0	1	0	0	1	0	1	0	0	1	3	0	0	1	0	1	0
100 27 2	TZ7	100	27	2	100	1597870	12	2015	100	9	9	1	0	0	0	0	0	1	1	0	26	0	1	1.59787	0	1	0	0	1	0	0	1	0	0	0	0	0	2	0	1	0	1	0	0
443 158 1	TZ7	443	158	1	443	2455590	12	2015	443	40	40	1	0	0	0	0	0	1	0	1	20	0	0	2.45559	1	0	0	1	0	0	1	0	0	0	0	0	0	1	1	0	0	0	0	1
296 71 2	TZ7	296	71	2	296	1392207	1	2016	296	26	26	2	0	0	0	0	0	1	1	0	24	0	1	1.39221	0	1	0	0	1	0	0	1	0	1	1	0	1	1	1	0	0	0	0	1
302 14 2	TZ7	302	14	2	302	610490	9	2015	302	28	28	1	0	0	0	0	0	1	1	0	36	1	1	0.61049	0	1	0	0	1	0	0	1	0	1	0	0	1	2	0	1	0	1	0	0
211 53 2	TZ7	211	53	2	211	877124	1	2016	211	18	18	1	0	0	0	0	0	1	1	0	33	0	1	0.877124	0	1	0	0	1	0	0	1	0	1	0	0	0	2	0	1	0	1	0	0
308 37 2	TZ7	308	37	2	308	679066	10	2015	308	28	28	1	0	0	0	0	0	1	1	0	28	0	1	0.679066	0	1	0	0	1	0	0	1	0	1	1	0	0	2	0	1	0	1	0	0
[truncated: 1,596 more rows]
